# Supplementary material for: Coagulation factor protein abundance in the pre-septic state predicts coagulopathic activities that arise during late-stage murine sepsis
Source: eBioMedicine. 2022 Mar 27;78:103965. doi: 10.1016/j.ebiom.2022.103965 (PMC8965145; doi:10.1016/j.ebiom.2022.103965)
Supplement: Supplementary file 2 [file mmc2.xlsx]

## Sheet: Table of Contents
Supplementary Data Table of Contents
Supplementary Table 1. Temporal PPSS network for S. Typhimurium infection
Supplementary Table 1a. Network annotation
Supplementary Table 1b. Protein expression ratios
Supplementary Table 1c. Temporal analysis
Supplementary Table 1d. STRING network coordinates
Supplementary Table 1e. Network calculations

## Sheet: a) Network annotation
Supplementary Table 1a. Network annotation.
Mouse Symbol	Human Symbol	Synonyms	Description
A2m	A2M	A2MD|CPAMD5|FWP007|S863-7	alpha-2-macroglobulin
A2mp	A2MP	A2MD|CPAMD5|FWP007|S863-7	alpha-2-macroglobulin
Aacs	AACS	ACSF1|SUR-5	acetoacetyl-CoA synthetase
AAP	AAP	SERPINF2, PLI	Alpha-2-antiplasmin
Aars	AARS1	AARS|CMT2N|EIEE29	alanyl-tRNA synthetase 1
AAT	SERPINA1	A1A|A1AT|AAT|PI|PI1|PRO2275|alpha1AT|nNIF	serpin family A member 1; alpha-1-antitrypsin
Abca8a	None	None	ATP-binding cassette sub-family A member 8-A
Abhd14b	ABHD14B	CIB|HEL-S-299	abhydrolase domain containing 14B
Abracl	ABRACL	C6orf115|Costars|HSPC280|PRO2013	ABRA C-terminal like
Acaa2	ACAA2	DSAEC	acetyl-CoA acyltransferase 2
Acadl	ACADL	ACAD4|LCAD	acyl-CoA dehydrogenase long chain
Acadm	ACADM	ACAD1|MCAD|MCADH	acyl-CoA dehydrogenase medium chain
Acat2	ACAT2	SOAT2, ACACT2	acetyl-CoA acetyltransferase 2
Ace	ACE	ACE1|CD143|DCP|DCP1	angiotensin I converting enzyme
Acly	ACLY	ACL|ATPCL|CLATP	ATP citrate lyase
Aco1	ACO1	ACONS|HEL60|IREB1|IREBP|IREBP1|IRP1	aconitase 1
Aco2	ACO2	ACONM|HEL-S-284|ICRD|OCA8|OPA9	aconitase 2
Acp1	ACP1	HAAP|LMW-PTP|LMWPTP	acid phosphatase 1
Acsl1	ACSL1	ACS1|FACL1|FACL2|LACS|LACS1|LACS2	acyl-CoA synthetase long chain family member 1
Acss2	ACSS2	ACAS2|ACECS|ACS|ACSA|AceCS1|dJ1161H23.1	acyl-CoA synthetase short chain family member 2
Actc1	ACTC1	ACTC|ASD5|CMD1R|CMH11|LVNC4	actin alpha cardiac muscle 1
Actg1	ACTG1	ACT|ACTG|DFNA20|DFNA26|HEL-176	actin gamma 1
Actn1	ACTN1	BDPLT15	actinin alpha 1
Actn4	ACTN4	ACTININ-4|FSGS|FSGS1	actinin alpha 4
Actr3	ACTR3	ARP3	actin related protein 3
Acyp1	ACYP1	ACYPE	acylphosphatase 1
Acyp2	ACYP2	ACYM|ACYP	acylphosphatase 2
Adgrf5	ADGRF5	GPR116|KPG_001	adhesion G protein-coupled receptor F5
Adh1	ADH1C	ADH3	alcohol dehydrogenase 1C (class I), gamma polypeptide
Adh5	ADH5	ADH-3|ADHX|FALDH|FDH|GSH-FDH|GSNOR|HEL-S-60p	alcohol dehydrogenase 5 (class III), chi polypeptide
Adipoq	ADIPOQ	ACDC|ACRP30|ADIPQTL1|ADPN|APM-1|APM1|GBP28	adiponectin, C1Q and collagen domain containing
Adk	ADK	AK	adenosine kinase
Adprhl1	ADPRHL1	ARH2	ADP-ribosylhydrolase like 1
Adsl	ADSL	AMPS|ASASE|ASL	adenylosuccinate lyase
Adssl1	ADSS1	ADSSL1|MPD5	adenylosuccinate synthase 1
Afm	AFM	ALB2|ALBA|ALF	afamin
Agt	AGT	ANHU|SERPINA8|hFLT1	angiotensinogen
Ahcy	AHCY	SAHH|adoHcyase	adenosylhomocysteinase
Ahsa1	AHSA1	AHA1|C14orf3|hAha1|p38	activator of HSP90 ATPase activity 1
Ahsg	AHSG	A2HS|AHS|APMR1|FETUA|HSGA	alpha 2-HS glycoprotein
Ak1	AK1	HTL-S-58j	adenylate kinase 1
Ak2	AK2	ADK2	adenylate kinase 2
Akr1a1	AKR1A1	ALDR1|ALR|ARM|DD3|HEL-S-6	aldo-keto reductase family 1 member A1
Akr1b1	AKR1B1	ADR|ALDR1|ALR2|AR	aldo-keto reductase family 1 member B
Akr1c6	AKR1C4	3-alpha-HSD|C11|CDR|CHDR|DD-4|DD4|HAKRA	aldo-keto reductase family 1 member C4
Akr1d1	AKR1D1	3o5bred|CBAS2|SRD5B1	aldo-keto reductase family 1 member D1
Akr7a2	AKR7A2	AFAR|AFAR1|AFB1-AR1|AKR7	aldo-keto reductase family 7 member A2
Alad	ALAD	ALADH|PBGS	aminolevulinate dehydratase
Alb	ALB	HSA|PRO0883|PRO0903|PRO1341	albumin
Aldh1a1	ALDH1A1	ALDC|ALDH-E1|ALDH1|ALDH11|HEL-9|HEL-S-53e|HEL12|PUMB1|RALDH1	aldehyde dehydrogenase 1 family member A1
Aldh1a2	ALDH1A2	RALDH(II)|RALDH2|RALDH2-T	aldehyde dehydrogenase 1 family member A2
Aldh1a7	None	None	Aldehyde dehydrogenase, cytosolic 1
Aldh1l1	ALDH1L1	10-FTHFDH|10-fTHF|FDH|FTHFD	aldehyde dehydrogenase 1 family member L1
Aldh2	ALDH2	ALDH-E2|ALDHI|ALDM	aldehyde dehydrogenase 2 family member
Aldh7a1	ALDH7A1	ATQ1|EPD|PDE	aldehyde dehydrogenase 7 family member A1
Aldh8a1	ALDH8A1	ALDH12|DJ352A20.2	aldehyde dehydrogenase 8 family member A1
Aldh9a1	ALDH9A1	ALDH4|ALDH7|ALDH9|E3|TMABA-DH|TMABADH|TMABALDH	aldehyde dehydrogenase 9 family member A1
Aldoa	ALDOA	ALDA|GSD12|HEL-S-87p	aldolase, fructose-bisphosphate A
Aldob	ALDOB	ALDB|ALDO2	aldolase, fructose-bisphosphate B
Alox15	ALOX15	12-LOX|15-LOX|15-LOX-1|LOG15	arachidonate 15-lipoxygenase
Ambp	AMBP	A1M|EDC1|HCP|HI30|IATIL|ITI|ITIL|ITILC|UTI	alpha-1-microglobulin/bikunin precursor
Amy1	AMY2A	AMY2|PA	amylase alpha 2A
Amy2	AMY2B	AMY2|AMY3|HXA	amylase alpha 2B
Angpt2	ANGPT2	AGPT2|ANG2	angiopoietin 2
Ank1	ANK1	ANK|SPH1|SPH2	ankyrin 1
Anp32a	ANP32A	C15orf1, LANP, MAPM, PHAP1	Acidic leucine-rich nuclear phosphoprotein 32 family member A
Anp32b	ANP32B	APRIL, PHAPI2	Acidic leucine-rich nuclear phosphoprotein 32 family member B
Anp32e	ANP32E	None	Acidic leucine-rich nuclear phosphoprotein 32 family member E
Anpep	ANPEP	APN|CD13|GP150|LAP1|P150|PEPN	alanyl aminopeptidase, membrane
Anxa1	ANXA1	ANX1|LPC1	annexin A1
Anxa2	ANXA2	ANX2|ANX2L4|CAL1H|HEL-S-270|LIP2|LPC2|LPC2D|P36|PAP-IV	annexin A2
Anxa3	ANXA3	ANX3	annexin A3
Anxa4	ANXA4	ANX4|HEL-S-274|P32.5|PAP-II|PIG28|PP4-X|ZAP36	annexin A4
Anxa5	ANXA5	ANX5|ENX2|HEL-S-7|PP4|RPRGL3	annexin A5
Anxa6	ANXA6	ANX6|CBP68|CPB-II|p68|p70	annexin A6
Anxa7	ANXA7	ANX7|SNX|SYNEXIN	annexin A7
Aox3	None	None	Aldehyde oxidase 3
Ap1b1	AP1B1	ADTB1|AP105A|BAM22|CLAPB2|KIDAR	adaptor related protein complex 1 subunit beta 1
Apcs	APCS	HEL-S-92n|PTX2|SAP	amyloid P component, serum
Apeh	APEH	AARE|ACPH|APH|D3F15S2|D3S48E|DNF15S2|OPH	acylaminoacyl-peptide hydrolase
Apoa1	APOA1	HPALP2|apo(a)	apolipoprotein A1
Apoa1bp	NAXE	AIBP|APOA1BP|PEBEL|YJEFN1	NAD(P)HX epimerase
Apoa2	APOA2	Apo-AII|ApoA-II|apoAII	apolipoprotein A2
Apoa4	APOA4	None	apolipoprotein A4
Apoa5	APOA5	APOAV|RAP3	apolipoprotein A5
Apob	APOB	FCHL2|FLDB|LDLCQ4|apoB-100|apoB-48	apolipoprotein B
Apobec2	APOBEC2	ARCD1|ARP1	apolipoprotein B mRNA editing enzyme catalytic subunit 2
Apoc1	APOC1	None	apolipoprotein C1
Apoc2	APOC2	APO-CII|APOC-II	apolipoprotein C2
Apoc3	APOC3	None	apolipoprotein C3
Apoc4	APOC4	APO-CIV|APOC-IV	apolipoprotein C4
Apod	APOD	None	apolipoprotein D
Apoe	APOE	AD2|APO-E|ApoE4|LDLCQ5|LPG	apolipoprotein E
Apof	APOF	Apo-F|LTIP	apolipoprotein F
Apoh	APOH	B2G1|B2GP1|BG	apolipoprotein H
Apom	APOM	G3a|HSPC336|NG20|apo-M	apolipoprotein M
Aprt	APRT	AMP|APRTD	adenine phosphoribosyltransferase
Arf3	ARF3	YOR094W, YOR3172W	ADP ribosylation factor 3
Arf4	ARF4	ARF2	ADP ribosylation factor 4
Arg1	ARG1	None	arginase 1
Arhgdia	ARHGDIA	GDIA1|HEL-S-47e|NPHS8|RHOGDI|RHOGDI-1	Rho GDP dissociation inhibitor alpha
Arhgdib	ARHGDIB	D4|GDIA2|GDID4|LYGDI|Ly-GDI|RAP1GN1|RhoGDI2	Rho GDP dissociation inhibitor beta
Arhgef7	ARHGEF7	BETA-PIX|COOL-1|COOL1|Nbla10314|P50|P50BP|P85|P85COOL1|P85SPR|PAK3|PIXB	Rho guanine nucleotide exchange factor 7
Arpc2	ARPC2	ARC34|PNAS-139|PRO2446|p34-Arc	actin related protein 2/3 complex subunit 2
Arpc3	ARPC3	ARC21|p21-Arc	actin related protein 2/3 complex subunit 3
Arpc4	ARPC4	ARC20|P20-ARC	actin related protein 2/3 complex subunit 4
Asl	ASL	ASAL	argininosuccinate lyase
Asrgl1	ASRGL1	ALP|ALP1|CRASH	asparaginase and isoaspartyl peptidase 1
Ass1	ASS1	ASS|CTLN1	argininosuccinate synthase 1
At-III	SERPINC1	AT-III, PRO0309	Antithrombin-III
Atic	ATIC	AICAR|AICARFT|HEL-S-70p|IMPCHASE|PURH	5-aminoimidazole-4-carboxamide ribonucleotide formyltransferase/IMP cyclohydrolase
Atox1	ATOX1	ATX1|HAH1	antioxidant 1 copper chaperone
Atp5b	ATP5F1B	ATP5B|ATPMB|ATPSB|HEL-S-271	ATP synthase F1 subunit beta
Azgp1	AZGP1	ZA2G|ZAG	alpha-2-glycoprotein 1, zinc-binding
B2m	B2M	IMD43	beta-2-microglobulin
Bax	BAX	BCL2L4	BCL2 associated X, apoptosis regulator
Bcam	BCAM	AU|CD239|LU|MSK19	basal cell adhesion molecule (Lutheran blood group)
Bche	BCHE	BCHED|CHE1|CHE2|E1	butyrylcholinesterase
Bhmt	BHMT	BHMT1|HEL-S-61p	betaine--homocysteine S-methyltransferase
Bid	BID	FP497	BH3 interacting domain death agonist
Blmh	BLMH	BH|BMH	bleomycin hydrolase
Blvra	BLVRA	BLVR|BVR|BVRA	biliverdin reductase A
Blvrb	BLVRB	BVRB|FLR|HEL-S-10|SDR43U1	biliverdin reductase B
Bola2	BOLA2	BOLA2A, My016, BOLA2B	BolA-like protein 2
Bpgm	BPGM	DPGM|ECYT8	bisphosphoglycerate mutase
Bpifa2	BPIFA2	C20orf70|PSP|SPLUNC2|bA49G10.1	BPI fold containing family A member 2
Btd	BTD	None	biotinidase
C1-INH	SERPING1	C1IN, C1NH	Plasma protease C1 inhibitor
C1qa	C1QA	None	complement C1q A chain
C1qb	C1QB	None	complement C1q B chain
C1qc	C1QC	C1Q-C|C1QG	complement C1q C chain
C1ra	C1R	EDSPD1	complement C1r
C1sa	C1S	EDSPD2	complement C1s
C1sb	C1S	EDSPD2	complement C1s
C2	C2	ARMD14|CO2	complement C2
C3	C3	AHUS5|ARMD9|ASP|C3a|C3b|CPAMD1|HEL-S-62p	complement C3
C4b	C4B	C4B1|C4B12|C4B2|C4B3|C4B5|C4BD|C4B_2|C4F|CH|CO4|CPAMD3	complement C4B (Chido blood group)
C4bpa	C4BPA	C4BP	C4b-binding protein
C5	C5	C5D|C5a|C5b|CPAMD4|ECLZB	complement C5
C8a	C8A	None	complement C8 alpha chain
C8b	C8B	C82	complement C8 beta chain
C8g	C8G	C8C	complement C8 gamma chain
C9	C9	ARMD15|C9D	complement C9
Ca1	CA1	CA-I|CAB|Car1|HEL-S-11	carbonic anhydrase 1
Ca2	CA2	CA-II|CAC|CAII|Car2|HEL-76|HEL-S-282	carbonic anhydrase 2
Ca3	CA3	CAIII|Car3	carbonic anhydrase 3
Calr	CALR	CRT|HEL-S-99n|RO|SSA|cC1qR	calreticulin
Calu	CALU	None	calumenin
Camp	CAMP	CAP-18|CAP18|CRAMP|FALL-39|FALL39|HSD26|LL37	cathelicidin antimicrobial peptide
Cand1	CAND1	TIP120|TIP120A	cullin associated and neddylation dissociated 1
Cap1	CAP1	CAP|CAP1-PEN	cyclase associated actin cytoskeleton regulatory protein 1
Capg	CAPG	AFCP|HEL-S-66|MCP	capping actin protein, gelsolin like
Capn1	CAPN1	CANP|CANP1|CANPL1|SPG76|muCANP|muCL	calpain 1
Capn2	CAPN2	CANP2|CANPL2|CANPml|mCANP	calpain 2
Capza1	CAPZA1	CAPPA1|CAPZ|CAZ1	capping actin protein of muscle Z-line subunit alpha 1
Capza2	CAPZA2	CAPPA2|CAPZ	capping actin protein of muscle Z-line subunit alpha 2
Carhsp1	CARHSP1	CRHSP-24|CRHSP24|CSDC1	calcium regulated heat stable protein 1
Cast	CAST	BS-17|PLACK	calpastatin
Cat	CAT		catalase
CBG	SERPINA6	CBG	serpin family A member 6
Cbr1	CBR1	CBR|SDR21C1|hCBR1	carbonyl reductase 1
Cbr2	None	None	Carbonyl reductase 2
Cct2	CCT2	99D8.1|CCT-beta|CCTB|HEL-S-100n|PRO1633|TCP-1-beta	chaperonin containing TCP1 subunit 2
Cct3	CCT3	CCT-gamma|CCTG|PIG48|TCP-1-gamma|TRIC5	chaperonin containing TCP1 subunit 3
Cct5	CCT5	CCT-epsilon|CCTE|HEL-S-69|PNAS-102|TCP-1-epsilon	chaperonin containing TCP1 subunit 5
Cct7	CCT7	CCTETA|CCTH|NIP7-1|TCP1ETA	chaperonin containing TCP1 subunit 7
Cct8	CCT8	C21orf112|Cctq|D21S246|PRED71	chaperonin containing TCP1 subunit 8
Cd14	CD14	None	CD14 molecule
Cd163	CD163	M130|MM130|SCARI1	CD163 molecule
Cd44	CD44	CDW44|CSPG8|ECMR-III|HCELL|HUTCH-I|IN|LHR|MC56|MDU2|MDU3|MIC4|Pgp1	CD44 molecule (Indian blood group)
Cd5l	CD5L	AIM|API6|CT-2|PRO229|SP-ALPHA|Spalpha|hAIM	CD5 molecule like
Cd93	CD93	C1QR1|C1qR(P)|C1qRP|CDw93|ECSM3|MXRA4|dJ737E23.1	CD93 molecule
Cd97	ADGRE5	CD97|TM7LN1	adhesion G protein-coupled receptor E5
Cdc42	CDC42	None	Cell division control protein 42
Cdh1	CDH1	Arc-1|BCDS1|CD324|CDHE|ECAD|LCAM|UVO	cadherin 1
Cdh13	CDH13	CDHH|P105	cadherin 13
Cdh2	CDH2	CD325|CDHN|CDw325|NCAD	cadherin 2
Cdh5	CDH5	7B4|CD144	cadherin 5
Ceacam10	None	None	Carcinoembryonic antigen-related cell adhesion molecule 10
Cela1	CELA1	ELA1	chymotrypsin like elastase 1
Cela2a	CELA2A	AOMS4|ELA2A|PE-1	chymotrypsin like elastase 2A
Cela3b	CELA3B	CBPP|ELA3B	chymotrypsin like elastase 3B
Ces1	None	None	carboxylesterase 1
Ces1c	None	None	carboxylesterase 1C
Ces1d	CES1	ACAT|CE-1|CEH|CES2|HMSE|HMSE1|PCE-1|REH|SES1|TGH|hCE-1	carboxylesterase 1D
Ces2c	None	None	carboxylesterase 2C
Ces2e	None	None	carboxylesterase 2E
Ces3a	CES3	ES31	carboxylesterase 3A
Cfb	CFB	AHUS4|ARMD14|BF|BFD|CFAB|CFBD|FB|FBI12|GBG|H2-Bf|PBF2	complement factor B
Cfd	CFD	ADIPSIN|ADN|DF|PFD	complement factor D
Cfh	CFH	AHUS1|AMBP1|ARMD4|ARMS1|CFHL3|FH|FHL1|HF|HF1|HF2|HUS	complement factor H
Cfi	CFI	AHUS3|ARMD13|C3BINA|C3b-INA|FI|IF|KAF	complement factor I
Cfl1	CFL1	CFL|HEL-S-15|cofilin	cofilin 1
Cfl2	CFL2	NEM7	cofilin 2
Cfp	CFP	BFD|PFC|PFD|PROPERDIN	complement factor properdin
Cgref1	CGREF1	CGR11	cell growth regulator with EF-hand domain 1
Chga	CHGA	CGA	chromogranin A
Chil3	None	None	Chitinase-like protein 3
Cir1	CIR1	CIR	corepressor interacting with RBPJ, CIR1
Cit	CIT	CITK|CRIK|MCPH17|STK21	citron rho-interacting serine/threonine kinase
Ckb	CKB	B-CK|BCK|CKBB|CPK-B|HEL-211|HEL-S-29	creatine kinase B
Ckm	CKM	CKMM|CPK-M|M-CK	creatine kinase, M-type
Ckmt2	CKMT2	SMTCK	creatine kinase, mitochondrial 2
Clec11a	CLEC11A	CLECSF3|LSLCL|P47|SCGF	C-type lectin domain containing 11A
Clec3b	CLEC3B	TN|TNA	C-type lectin domain family 3 member B
Clic1	CLIC1	CL1C1|CLCNL1|G6|NCC27	chloride intracellular channel 1
Clic4	CLIC4	CLIC4L|H1|MTCLIC|huH1|p64H1	chloride intracellular channel 4
Cltc	CLTC	CHC|CHC17|CLH-17|CLTCL2|Hc|MRD56	clathrin heavy chain
Clu	CLU	AAG4|APO-J|APOJ|CLI|CLU1|CLU2|KUB1|NA1/NA2|SGP-2|SGP2|SP-40|TRPM-2|TRPM2	clusterin
Cmpk1	CMPK1	CK|CMK|CMPK|UMK|UMP-CMPK|UMPK	cytidine/uridine monophosphate kinase 1
Cndp2	CNDP2	CN2|CPGL|HEL-S-13|HsT2298|PEPA	carnosine dipeptidase 2
Col1a1	COL1A1	CAFYD|EDSARTH1|EDSC|OI1|OI2|OI3|OI4	collagen type I alpha 1 chain
Col1a2	COL1A2	EDSARTH2|EDSCV|OI4	collagen type I alpha 2 chain
Comt	COMT	HEL-S-98n	catechol-O-methyltransferase
Copa	COPA	AILJK|HEP-COP|alpha-COP	COPI coat complex subunit alpha
Copb2	COPB2	MCPH19|beta'-COP	COPI coat complex subunit beta 2
Cops3	COPS3	CSN3|SGN3	COP9 signalosome subunit 3
Cops4	COPS4	CSN4|SGN4	COP9 signalosome subunit 4
Cops8	COPS8	COP9|CSN8|SGN8	COP9 signalosome subunit 8
Coro1a	CORO1A	CLABP|CLIPINA|HCORO1|IMD8|TACO|p57	coronin 1A
Coro1c	CORO1C	HCRNN4	coronin 1C
Cotl1	COTL1	CLP	coactosin like F-actin binding protein 1
Cp	CP	CP-2	ceruloplasmin
Cpa1	CPA1	CPA	carboxypeptidase A1
Cpb2	CPB2	CPU|PCPB|TAFI	carboxypeptidase B2
Cpn1	CPN1	CPN|SCPN	carboxypeptidase N subunit 1
Cpn2	CPN2	ACBP	carboxypeptidase N subunit 2
Cpq	CPQ	LDP|PGCP	carboxypeptidase Q
Cps1	CPS1	CPSASE1|PHN	carbamoyl-phosphate synthase 1
Creb3l3	CREB3L3	CREB-H|CREBH|HYST1481	cAMP responsive element binding protein 3 like 3
Crip2	CRIP2	CRP2	Cysteine-rich protein 2
Crp	CRP	PTX1	C-reactive protein
Cryab	CRYAB	CMD1II|CRYA2|CTPP2|CTRCT16|HEL-S-101|HSPB5|MFM2	crystallin alpha B
Cryl1	CRYL1	GDH|HEL30|gul3DH|lambda-CRY	crystallin lambda 1
Cryz	CRYZ	None	crystallin zeta
Cs	CS	None	citrate synthase
Csad	CSAD	CSD|PCAP	cysteine sulfinic acid decarboxylase
Csf1r	CSF1R	BANDDOS|C-FMS|CD115|CSF-1R|CSFR|FIM2|FMS|HDLS|M-CSF-R	colony stimulating factor 1 receptor
Csrp3	CSRP3	CLP|CMD1M|CMH12|CRP3|LMO4|MLP	cysteine and glycine rich protein 3
Cst3	CST3	ARMD11|HEL-S-2	cystatin C
Cstb	CSTB	CPI-B|CST6|EPM1|EPM1A|PME|STFB|ULD	cystatin B
Ctbs	CTBS	CTB	chitobiase
Cth	CTH	None	cystathionine gamma-lyase
Ctla2a	None	None	Protein CTLA-2-alpha
Ctrb1	CTRB2	None	chymotrypsinogen B2
Ctsa	CTSA	GLB2|GSL|NGBE|PPCA|PPGB	cathepsin A
Ctsb	CTSB	APPS|CPSB|RECEUP	cathepsin B
Ctsc	CTSC	CPPI|DPP-I|DPP1|DPPI|HMS|JP|JPD|PALS|PDON1|PLS	cathepsin C
Ctsd	CTSD	CLN10|CPSD|HEL-S-130P	cathepsin D
Ctsl	CTSV	CATL2|CTSL2|CTSU	cathepsin V
Ctss	CTSS	None	cathepsin S
Ctsz	CTSZ	CTSX	cathepsin Z
Cyb5a	CYB5A	CYB5|MCB5|METAG	cytochrome b5 type A
Cyb5r3	None	None	NADH-cytochrome b5 reductase 3
Cycs	CYCS	CYC|HCS|THC4	cytochrome c, somatic
D10Jhu81e	GATD3A	C21orf33|ES1|GATD3|GT335|HES1|KNPH|KNPI	glutamine amidotransferase like class 1 domain containing 3A
Dak	TKFC	DAK|NET45|TKFCD	triokinase and FMN cyclase
Dars	DARS1	DARS|HBSL|aspRS	aspartyl-tRNA synthetase 1
Dbi	DBI	ACBD1|ACBP|CCK-RP|EP	diazepam binding inhibitor, acyl-CoA binding protein
Dcn	DCN	CSCD|DSPG2|PG40|PGII|PGS2|SLRR1B	decorin
Dcps	DCPS	ARS|DCS1|HINT-5|HINT5|HSL1|HSPC015	decapping enzyme, scavenger
Ddah2	DDAH2	DDAH|DDAHII|G6a|HEL-S-277|NG30	dimethylarginine dimethylaminohydrolase 2
Ddb1	DDB1	DDBA|UV-DDB1|XAP1|XPCE|XPE|XPE-BF	damage specific DNA binding protein 1
Ddt	DDT	D-DT|DDCT|MIF-2|MIF2	D-dopachrome tautomerase
Ddx39b	DDX39B	BAT1|D6S81E|UAP56	DExD-box helicase 39B
Dhdh	DHDH	2DD|HUM2DD	dihydrodiol dehydrogenase
Dhrs11	DHRS11	ARPG836|SDR24C1|spDHRS11	dehydrogenase/reductase 11
Dkk3	DKK3	REIC|RIG	dickkopf WNT signaling pathway inhibitor 3
Dld	DLD	DLDD|DLDH|E3|GCSL|LAD|PHE3	dihydrolipoamide dehydrogenase
Dnah2	DNAH2	DNAHC2|DNHD3	dynein axonemal heavy chain 2
Dnpep	DNPEP	ASPEP|DAP	aspartyl aminopeptidase
Dpep2	DPEP2	MBD2	dipeptidase 2
Dpp3	DPP3	DPPIII	dipeptidyl peptidase 3
Dpp4	DPP4	ADABP|ADCP2|CD26|DPPIV|TP103	dipeptidyl peptidase 4
Dpys	DPYS	DHP|DHPase	dihydropyrimidinase
Dpysl2	DPYSL2	CRMP-2|CRMP2|DHPRP2|DRP-2|DRP2|N2A3|ULIP-2|ULIP2	dihydropyrimidinase like 2
Dsg2	DSG2	CDHF5|HDGC	desmoglein 2
Dsp	DSP	DCWHKTA|DP	desmoplakin
Dspp	DSPP	None	Dentin sialoprotein
Dstn	DSTN	ACTDP|ADF|HEL32|bA462D18.2	destrin, actin depolymerizing factor
Dusp3	DUSP3	VHR	dual specificity phosphatase 3
Dync1h1	DYNC1H1	CMT2O|DHC1|DHC1a|DNCH1|DNCL|DNECL|DYHC|Dnchc1|HL-3|SMALED1|p22	dynein cytoplasmic 1 heavy chain 1
Eci1	ECI1	DCI	enoyl-CoA delta isomerase 1
Ecm1	ECM1	URBWD	extracellular matrix protein 1
Eef1a1	EEF1A1	CCS-3|CCS3|EE1A1|EEF-1|EEF1A|EF-Tu|EF1A|GRAF-1EF|LENG7|PTI1|eEF1A-1	eukaryotic translation elongation factor 1 alpha 1
Eef1a2	EEF1A2	EEF1AL|EF-1-alpha-2|EF1A|EIEE33|HS1|MRD38|STN|STNL	eukaryotic translation elongation factor 1 alpha 2
Eef1b	EEF1B2	EEF1B|EEF1B1|EF1B	eukaryotic translation elongation factor 1 beta 2
Eef1d	EEF1D	EF-1D|EF1D|FP1047	eukaryotic translation elongation factor 1 delta
Eef1g	EEF1G	EF1G|GIG35	eukaryotic translation elongation factor 1 gamma
Eef2	EEF2	EEF-2|EF-2|EF2|SCA26	eukaryotic translation elongation factor 2
Efemp1	EFEMP1	DHRD|DRAD|FBLN3|FBNL|FIBL-3|MLVT|MTLV|S1-5	EGF containing fibulin extracellular matrix protein 1
Efhd2	EFHD2	SWS1	EF-hand domain family member D2
Egfr	EGFR	ERBB|ERBB1|HER1|NISBD2|PIG61|mENA	epidermal growth factor receptor
Ehd1	EHD1	H-PAST|HPAST1|PAST|PAST1	EH domain containing 1
Ehd2	EHD2	PAST2	EH domain containing 2
Ehd4	EHD4	PAST4	EH domain containing 4
Eif4a1	EIF4A1	DDX2A|EIF-4A|EIF4A|eIF-4A-I|eIF4A-I	eukaryotic translation initiation factor 4A1
Eif4a2	EIF4A2	BM-010|DDX2B|EIF4A|EIF4F|eIF-4A-II|eIF4A-II	eukaryotic translation initiation factor 4A2
Eif4g1	EIF4G1	EIF-4G1|EIF4F|EIF4G|EIF4GI|P220|PARK18	eukaryotic translation initiation factor 4 gamma 1
Eif5a	EIF5A	EIF-5A|EIF5A1|eIF-4D|eIF5AI	eukaryotic translation initiation factor 5A
Eif6	EIF6	CAB|EIF3A|ITGB4BP|b(2)gcn|eIF-6|p27(BBP)|p27BBP	eukaryotic translation initiation factor 6
Eno1	ENO1	ENO1L1|HEL-S-17|MPB1|NNE|PPH	enolase 1
Eno3	ENO3	GSD13|MSE	enolase 3
Enpp2	ENPP2	ATX|ATX-X|AUTOTAXIN|LysoPLD|NPP2|PD-IALPHA|PDNP2	ectonucleotide pyrophosphatase/phosphodiesterase 2
Entpd5	ENTPD5	CD39L4|NTPDase-5|PCPH	ectonucleoside triphosphate diphosphohydrolase 5 (inactive)
Epb41	EPB41	4.1R|EL1|HE	erythrocyte membrane protein band 4.1
Ephx2	EPHX2	ABHD20|CEH|SEH	epoxide hydrolase 2
Erap1	ERAP1	A-LAP|ALAP|APPILS|ARTS-1|ARTS1|ERAAP|ERAAP1|PILS-AP|PILSAP	endoplasmic reticulum aminopeptidase 1
Esd	ESD	FGH	esterase D
Etfa	ETFA	EMA|GA2|MADD	electron transfer flavoprotein subunit alpha
Etfb	ETFB	FP585|MADD	electron transfer flavoprotein subunit beta
Ezr	EZR	CVIL|CVL|HEL-S-105|VIL2	ezrin
F10	F10	FX|FXA	coagulation factor X
F11	F11	FXI|PTA	coagulation factor XI
F12	F12	HAE3|HAEX|HAF	coagulation factor XII
F13a1	F13A1	F13A	coagulation factor XIII A chain
F13b	F13B	FXIIIB	coagulation factor XIII B chain
F2	F2	PT|RPRGL2|THPH1	coagulation factor II, thrombin
F5	F5	FVL|PCCF|RPRGL1|THPH2	coagulation factor V
F7	F7	SPCA	coagulation factor VII
F9	F9	F9 p22|FIX|HEMB|P19|PTC|THPH8	coagulation factor IX
Fabp1	FABP1	FABPL|L-FABP	fatty acid binding protein 1
Fabp3	FABP3	FABP11|H-FABP|M-FABP|MDGI|O-FABP	fatty acid binding protein 3
Fabp4	FABP4	A-FABP|AFABP|ALBP|HEL-S-104|aP2	fatty acid binding protein 4
Fabp5	FABP5	E-FABP|EFABP|KFABP|PA-FABP|PAFABP	fatty acid binding protein 5
Fah	FAH	None	fumarylacetoacetate hydrolase
Fam49b	CYRIB	BM-009|CYRI|CYRI-B|FAM49B|L1	CYFIP related Rac1 interactor B
Fap	FAP	DPPIV|FAPA|FAPalpha|SIMP	fibroblast activation protein alpha
Fasn	FASN	FAS|OA-519|SDR27X1	fatty acid synthase
Fbln1	FBLN1	FBLN|FIBL1	fibulin 1
Fbln5	FBLN5	ADCL2|ARCL1A|ARMD3|DANCE|EVEC|FIBL-5|HNARMD|UP50	fibulin 5
Fbp1	FBP1	FBP	fructose-bisphosphatase 1
Fcn1	FCN1	FCNM	Ficolin-1
Fdps	FDPS	FPPS|FPS|POROK9	farnesyl diphosphate synthase
Fermt3	FERMT3	KIND3|MIG-2|MIG2B|UNC112C|URP2|URP2SF	fermitin family member 3
Fetub	FETUB	16G2|Gugu|IRL685	fetuin B
Fga	FGA	Fib2	fibrinogen alpha chain
Fgb	FGB	HEL-S-78p	fibrinogen beta chain
Fgg	FGG	PRO2061	fibrinogen gamma chain
Fgl1	FGL1	HFREP1|HP-041|HPS|LFIRE-1|LFIRE1	fibrinogen like 1
Fh	FH	None	Fumarate hydratase
Fhl1	FHL1	FCMSU|FHL-1|FHL1A|FHL1B|FLH1A|KYOT|RBMX1A|RBMX1B|SLIM|SLIM-1|SLIM1|SLIMMER|XMPMA	four and a half LIM domains 1
Fkbp1a	FKBP1A	FKBP-12|FKBP-1A|FKBP1|FKBP12|PKC12|PKCI2|PPIASE	FKBP prolyl isomerase 1A
Fkbp4	FKBP4	FKBP51|FKBP52|FKBP59|HBI|Hsp56|PPIase|p52	FKBP prolyl isomerase 4
Flna	FLNA	ABP-280|ABPX|CSBS|CVD1|FGS2|FLN|FLN-A|FLN1|FMD|MNS|NHBP|OPD|OPD1|OPD2|XLVD|XMVD	filamin A
Flt4	FLT4	CHTD7|FLT-4|FLT41|LMPH1A|LMPHM1|PCL|VEGFR-3|VEGFR3	fms related receptor tyrosine kinase 4
Fn1	FN1	CIG|ED-B|FINC|FN|FNZ|GFND|GFND2|LETS|MSF|SMDCF	fibronectin 1
Fstl1	FSTL1	FRP|FSL1|MIR198|OCC-1|OCC1|tsc36	follistatin like 1
Ftcd	FTCD	LCHC1	formimidoyltransferase cyclodeaminase
Fth1	FTH1	FHC|FTH|FTHL6|HFE5|PIG15|PLIF	ferritin heavy chain 1
Ftl1	FTL	LFTD|NBIA3	ferritin light chain
G6pdx	G6PD	G6PD1	glucose-6-phosphate dehydrogenase
Ganab	GANAB	G2AN|GIIA|GLUII|PKD3	glucosidase II alpha subunit
Gapdh	GAPDH	G3PD|GAPD|HEL-S-162eP	glyceraldehyde-3-phosphate dehydrogenase
Gars	GARS1	CMT2D|DSMAV|GARS|GlyRS|HMN5|SMAD1	glycyl-tRNA synthetase 1
Gbe1	GBE1	APBD|GBE|GSD4	1,4-alpha-glucan branching enzyme 1
Gbp2	GBP2	None	guanylate binding protein 2
Gbp4	GBP6	None	guanylate binding protein family member 6
Gc	GC	DBP|DBP-maf|DBP/GC|GRD3|Gc-MAF|GcMAF|HEL-S-51|VDB|VDBG|VDBP	GC vitamin D binding protein
Gclc	GCLC	GCL|GCS|GLCL|GLCLC	glutamate-cysteine ligase catalytic subunit
Gclm	GCLM	GLCLR	glutamate-cysteine ligase modifier subunit
Gda	GDA	CYPIN|GAH|GUANASE|NEDASIN	guanine deaminase
Gdi2	GDI2	HEL-S-46e|RABGDIB	GDP dissociation inhibitor 2
Ggh	GGH	GH	gamma-glutamyl hydrolase
Ghr	GHR	GHBP|GHIP	growth hormone receptor
Gimap4	GIMAP4	IAN-1|IAN1|IMAP4|MSTP062	GTPase, IMAP family member 4
Gk	GK	None	Glycerol kinase
Glo1	GLO1	GLOD1|GLYI|HEL-S-74	glyoxalase I
Glod4	GLOD4	C17orf25|CGI-150|HC71	glyoxalase domain containing 4
Glrx3	GLRX3	GLRX4|GRX3|GRX4|PICOT|TXNL2|TXNL3	glutaredoxin 3
Glul	GLUL	GLNS|GS|PIG43|PIG59	glutamate-ammonia ligase
Glycam1	GLYCAM1	None	Glycosylation-dependent cell adhesion molecule 1
Gm10881	None	None	Ig kappa chain V-V region L7
Gm2a	GM2A	GM2-AP|SAP-3	GM2 ganglioside activator
Gm5153	None	None	Ig kappa chain V-II region MOPC 511;Ig kappa chain V-II region VKappa167
Gm5571	None	None	Ig kappa chain V-V region MOPC 41
Gm5629	None	None	Ig heavy chain V region VH558 A1/A4
Gmfb	GMFB	GMF	glia maturation factor beta
Gnb2	GNB2	None	G protein subunit beta 2
Gnb2l1	RACK1	GNB2L1|Gnb2-rs1|H12.3|HLC-7|PIG21	receptor for activated C kinase 1
Gnmt	GNMT	HEL-S-182mP	glycine N-methyltransferase
Gnptg	GNPTG	C16orf27|GNPTAG|LP2537|RJD9	N-acetylglucosamine-1-phosphate transferase subunit gamma
Got1	GOT1	AST1|ASTQTL1|GIG18|cAspAT|cCAT	glutamic-oxaloacetic transaminase 1
Got2	GOT2	KAT4|KATIV|KYAT4|mitAAT	glutamic-oxaloacetic transaminase 2
Gp1ba	GP1BA	BDPLT1|BDPLT3|BSS|CD42B|CD42b-alpha|DBPLT3|GP1B|GPIbA|GPIbalpha|VWDP	glycoprotein Ib platelet subunit alpha
Gp5	GP5	CD42d|GPV	glycoprotein V platelet
Gpd1	GPD1	GPD-C|GPDH-C|HTGTI	glycerol-3-phosphate dehydrogenase 1
Gpd1l	GPD1L	GPD1-L	glycerol-3-phosphate dehydrogenase 1 like
Gphn	GPHN	GEPH|GPH|GPHRYN|HKPX1|MOCODC	gephyrin
Gpi	GPI	AMF|GNPI|NLK|PGI|PHI|SA-36|SA36	glucose-6-phosphate isomerase
Gpld1	GPLD1	GPIPLD|GPIPLDM|PIGPLD|PIGPLD1|PLD	glycosylphosphatidylinositol specific phospholipase D1
Gpt	GPT	AAT1|ALT1|GPT1	glutamic--pyruvic transaminase
Gpx1	GPX1	GPXD|GSHPX1	glutathione peroxidase 1
Gpx3	GPX3	GPx-P|GSHPx-3|GSHPx-P	glutathione peroxidase 3
Grhpr	GRHPR	GLXR|GLYD|PH2	glyoxylate and hydroxypyruvate reductase
Grn	GRN	CLN11|GEP|GP88|PCDGF|PEPI|PGRN	granulin precursor
Gsdmdc1	GSDMD	DF5L|DFNA5L|FKSG10|GSDMDC1	gasdermin D
Gsn	GSN	ADF|AGEL	gelsolin
Gsr	GSR	GR|GSRD|HEL-75|HEL-S-122m	glutathione-disulfide reductase
Gss	GSS	GSHS|HEL-S-64p|HEL-S-88n	glutathione synthetase
Gsta3	GSTA3	GSTA3-3|GTA3	glutathione S-transferase alpha 3
Gsta4	GSTA4	None	Glutathione S-transferase A4
Gstm1	GSTM5	GSTM5-5|GTM5	glutathione S-transferase mu 5
Gstm2	GSTM1	GST1|GSTM1-1|GSTM1a-1a|GSTM1b-1b|GTH4|GTM1|H-B|MU|MU-1	glutathione S-transferase mu 1
Gsto1	GSTO1	GSTO 1-1|GSTTLp28|HEL-S-21|P28|SPG-R	glutathione S-transferase omega 1
Gstp1	GSTP1	DFN7|FAEES3|GST3|GSTP|HEL-S-22|PI	glutathione S-transferase pi 1
Gstt1	GSTT1	None	Glutathione S-transferase theta-1
Gstz1	GSTZ1	GSTZ1-1|MAAI|MAAID|MAI	glutathione S-transferase zeta 1
Gyg1	GYG1	GSD15|GYG	glycogenin 1
H2-D1	HLA-A	HLAA	major histocompatibility complex, class I, A
H2-K1	HLA-A	HLAA	major histocompatibility complex, class I, A
H2-Q10	HLA-A	HLAA	major histocompatibility complex, class I, A
H2-Q8	None	None	H-2 class I histocompatibility antigen, Q8 alpha chain;H-2 class I histocompatibility antigen, Q7 alpha chain
H6pd	H6PD	CORTRD1|G6PDH|GDH|H6PDH	hexose-6-phosphate dehydrogenase/glucose 1-dehydrogenase
Haao	HAAO	3-HAO|HAO|VCRL1|h3HAO	3-hydroxyanthranilate 3,4-dioxygenase
Habp2	HABP2	FSAP|HABP|HGFAL|NMTC5|PHBP	hyaluronan binding protein 2
Hagh	HAGH	GLO2|GLX2|GLXII|HAGH1	hydroxyacylglutathione hydrolase
Hars	HARS1	CMT2W|HARS|HRS|USH3B	histidyl-tRNA synthetase 1
Hba	HBA	None	Hemoglobin subunit alpha
Hbb-b1	None	None	Hemoglobin subunit beta-1
Hcf2	SERPIND1	D22S673|HC2|HCF2|HCII|HLS2|LS2|THPH10	serpin family D member 1; heparin cofactor 2
Hdhd2	HDHD2	3110052N05Rik|HEL-S-301	haloacid dehalogenase like hydrolase domain containing 2
Hgd	HGD	AKU|HGO	homogentisate 1,2-dioxygenase
Hgfac	HGFAC	HGFA	HGF activator
Hint1	HINT1	HINT|NMAN|PKCI-1|PRKCNH1	histidine triad nucleotide binding protein 1
Hist1h2ak	H2AC1	H2AA|H2AFR|HIST1H2AA|TH2A|bA317E16.2	H2A clustered histone 1
Hist1h2bc	H2BC10	H2B/k|H2BC4|H2BC6|H2BC7|H2BC8|H2BFK|HIST1H2BI	H2B clustered histone 10
Hist1h3b	H3C10	H3/k|H3C1|H3C11|H3C12|H3C2|H3C3|H3C4|H3C6|H3C7|H3C8|H3F1K|H3FK|HIST1H3H	H3 clustered histone 10
Hist1h4a	H4C15	H4-16|H4/o|H4C1|H4C11|H4C12|H4C13|H4C14|H4C2|H4C3|H4C4|H4C5|H4C6|H4C8|H4C9|HIST2H4B	H4 clustered histone 15
Hk3	HK3	HKIII|HXK3	hexokinase 3
Hmbs	HMBS	PBG-D|PBGD|PORC|UPS	hydroxymethylbilane synthase
Hmox1	HMOX1	HMOX1D|HO-1|HSP32|bK286B10	heme oxygenase 1
Hnrnpa2b1	HNRNPA2B1	HNRNPA2|HNRNPB1|HNRPA2|HNRPA2B1|HNRPB1|IBMPFD2|RNPA2|SNRPB1	heterogeneous nuclear ribonucleoprotein A2/B1
Hnrnpab	HNRNPAB	ABBP1|HNRPAB	heterogeneous nuclear ribonucleoprotein A/B
Hnrnpd	HNRNPD	AUF1|AUF1A|HNRPD|P37|hnRNPD0	heterogeneous nuclear ribonucleoprotein D
Hnrnph1	HNRNPH1	HNRPH|HNRPH1|hnRNPH	heterogeneous nuclear ribonucleoprotein H1
Hnrnpk	HNRNPK	AUKS|CSBP|HNRPK|TUNP	heterogeneous nuclear ribonucleoprotein K
Hnrnpl	HNRNPL	HNRPL|P/OKcl.14|hnRNP-L	heterogeneous nuclear ribonucleoprotein L
Hp	HP	BP|HP2ALPHA2|HPA1S	haptoglobin
Hpd	HPD	4-HPPD|4HPPD|GLOD3|HPPDASE|PPD	4-hydroxyphenylpyruvate dioxygenase
Hprt1	HPRT1	HGPRT|HPRT	hypoxanthine phosphoribosyltransferase 1
Hpx	HPX	HX	hemopexin
Hrg	HRG	None	Histidine-rich glycoprotein
Hrsp12	RIDA	HRSP12|P14.5|PSP|UK114|hp14.5	reactive intermediate imine deaminase A homolog
Hsp90aa1	HSP90AA1	EL52|HEL-S-65p|HSP86|HSP89A|HSP90A|HSP90N|HSPC1|HSPCA|HSPCAL1|HSPCAL4|HSPN|Hsp103|Hsp89|Hsp90|LAP-2|LAP2	heat shock protein 90 alpha family class A member 1
Hsp90ab1	HSP90AB1	D6S182|HSP84|HSP90B|HSPC2|HSPCB	heat shock protein 90 alpha family class B member 1
Hsp90b1	HSP90B1	ECGP|GP96|GRP94|HEL-S-125m|HEL35|TRA1	heat shock protein 90 beta family member 1
Hspa1b	HSPA1B	HSP72	Heat shock 70 kDa protein 1B
Hspa4	HSPA4	APG-2|HEL-S-5a|HS24/P52|HSPH2|RY|hsp70|hsp70RY	heat shock protein family A (Hsp70) member 4
Hspa5	HSPA5	BIP|GRP78|HEL-S-89n|MIF2	heat shock protein family A (Hsp70) member 5
Hspa8	HSPA8	HEL-33|HEL-S-72p|HSC54|HSC70|HSC71|HSP71|HSP73|HSPA10|LAP-1|LAP1|NIP71	heat shock protein family A (Hsp70) member 8
Hspa9	HSPA9	CRP40|CSA|EVPLS|GRP-75|GRP75|HEL-S-124m|HSPA9B|MOT|MOT2|MTHSP75|PBP74|SAAN|SIDBA4	heat shock protein family A (Hsp70) member 9
Hspb1	HSPB1	CMT2F|HEL-S-102|HMN2B|HS.76067|HSP27|HSP28|Hsp25|SRP27	heat shock protein family B (small) member 1
Hspb6	HSPB6	HEL55|Hsp20|PPP1R91	heat shock protein family B (small) member 6
Hspe1	HSPE1	CPN10|EPF|GROES|HSP10	heat shock protein family E (Hsp10) member 1
Hsph1	HSPH1	HSP105|HSP105A|HSP105B|NY-CO-25	heat shock protein family H (Hsp110) member 1
Hyou1	HYOU1	GRP-170|Grp170|HSP12A|IMD59|ORP-150|ORP150	hypoxia up-regulated 1
Ica	None	None	Inhibitor of carbonic anhydrase
Icam1	ICAM1	BB2|CD54|P3.58	intercellular adhesion molecule 1
Ide	IDE	INSULYSIN	insulin degrading enzyme
Idh1	IDH1	HEL-216|HEL-S-26|IDCD|IDH|IDP|IDPC|PICD	isocitrate dehydrogenase (NADP(+)) 1
Idh3a	IDH3A		isocitrate dehydrogenase (NAD(+)) 3 catalytic subunit alpha
Ifnar2	IFNAR2	IFN-R|IFN-alpha-REC|IFNABR|IFNARB|IMD45	interferon alpha and beta receptor subunit 2
Igfals	IGFALS	ACLSD|ALS	insulin like growth factor binding protein acid labile subunit
Igh-3	None	None	Ig gamma-2B chain C region
Ighg1	IGHG1	None	Ig gamma-1 chain C region
Ighm	IGHM	None	Ig mu chain C region
Ighv1-62-3	None	None	Ig heavy chain V region 1-62-3
Ighv3-6	None	None	Ig heavy chain V region 3-6
Igj	JCHAIN	IGCJ|IGJ|JCH	joining chain of multimeric IgA and IgM
Igk-V19-17	None	None	Ig kappa chain V19-17
Iglc2	IGLC2	None	Ig lambda-2 chain C region
Iigp1	None	None	Interferon-inducible GTPase 1
Il18bp	IL18BP	FVH|IL18BPa	interleukin 18 binding protein
Il1r2	IL1R2	CD121b|CDw121b|IL-1R-2|IL-1RT-2|IL-1RT2|IL1R2c|IL1RB	interleukin 1 receptor type 2
Il1rap	IL1RAP	C3orf13|IL-1RAcP|IL1R3	interleukin 1 receptor accessory protein
Il2rg	IL2RG	CD132|CIDX|IL-2RG|IMD4|P64|SCIDX|SCIDX1	interleukin 2 receptor subunit gamma
Impa1	IMPA1	IMP|IMPA|MRT59	inositol monophosphatase 1
Impdh2	IMPDH2	IMPD2|IMPDH-II	inosine monophosphate dehydrogenase 2
Inmt	INMT	TEMT	indolethylamine N-methyltransferase
Ints1	INTS1	INT1|NDCAGF|NET28	integrator complex subunit 1
Ipo5	IPO5	IMB3|KPNB3|Pse1|RANBP5|imp5	importin 5
Iqgap1	IQGAP1	HUMORFA01|SAR1|p195	IQ motif containing GTPase activating protein 1
Isg15	ISG15	G1P2|IFI15|IMD38|IP17|UCRP|hUCRP	ISG15 ubiquitin like modifier
Isoc1	ISOC1	CGI-111	isochorismatase domain containing 1
Itga4	ITGA4	CD49D|IA4	integrin subunit alpha 4
Itgam	ITGAM	CD11B|CR3A|MAC-1|MAC1A|MO1A|SLEB6	integrin subunit alpha M
Itgb1	ITGB1	CD29|FNRB|GPIIA|MDF2|MSK12|VLA-BETA|VLAB	integrin subunit beta 1
Itih1	ITIH1	H1P|IATIH|IGHEP1|ITI-HC1|ITIH|SHAP	inter-alpha-trypsin inhibitor heavy chain 1
Itih2	ITIH2	H2P|SHAP	inter-alpha-trypsin inhibitor heavy chain 2
Itih3	ITIH3	H3P|ITI-HC3|SHAP	inter-alpha-trypsin inhibitor heavy chain 3
Itih4	ITIH4	GP120|H4P|IHRP|ITI-HC4|ITIHL1|PK-120|PK120	inter-alpha-trypsin inhibitor heavy chain 4
Itm2b	ITM2B	ABRI|BRI|BRI2|BRICD2B|E25B|E3-16|FBD|RDGCA|imBRI2	integral membrane protein 2B
Itpa	ITPA	C20orf37|HLC14-06-P|ITPase|My049|NTPase|dJ794I6.3	inosine triphosphatase
Jup	JUP	CTNNG|DP3|DPIII|PDGB|PKGB	junction plakoglobin
Katnal2	KATNAL2	None	katanin catalytic subunit A1 like 2
Kctd12	KCTD12	C13orf2|PFET1|PFETIN	potassium channel tetramerization domain containing 12
Klk1	KLK1	None	kallikrein
Klkb1	KLKB1	KLK3|PKK|PKKD|PPK	kallikrein B1
Kng1	KNG1	BDK|BK|HMWK|KNG	kininogen 1
Kpnb1	KPNB1	IMB1|IPO1|IPOB|Impnb|NTF97	karyopherin subunit beta 1
Krt76	KRT76	HUMCYT2A|KRT2B|KRT2P	keratin 76
Lamc1	LAMC1	LAMB2	laminin subunit gamma 1
Lamp2	LAMP2	CD107b|DND|LAMP-2|LAMPB|LGP-96|LGP110	lysosomal associated membrane protein 2
Lap3	LAP3	HEL-S-106|LAP|LAPEP|PEPS	leucine aminopeptidase 3
Lbp	LBP	BPIFD2	lipopolysaccharide binding protein
Lcat	LCAT	None	lecithin-cholesterol acyltransferase
Lcn2	LCN2	24p3|MSFI|NGAL|p25	lipocalin 2
Lcp1	LCP1	CP64|HEL-S-37|L-PLASTIN|LC64P|LPL|PLS2	lymphocyte cytosolic protein 1
Ldha	LDHA	GSD11|HEL-S-133P|LDHM|PIG19	lactate dehydrogenase A
Ldhb	LDHB	HEL-S-281|LDH-B|LDH-H|LDHBD|TRG-5	lactate dehydrogenase B
LEI	SERPINB1	EI|ELANH2|HEL-S-27|HEL57|LEI|M/NEI|MNEI|PI-2|PI2	serpin family B member 1
Lgals1	LGALS1	GAL1|GBP	galectin 1
Lgals3	LGALS3	CBP35|GAL3|GALBP|GALIG|L31|LGALS2|MAC2	galectin 3
Lgals3bp	LGALS3BP	90K|BTBD17B|CyCAP|M2BP|MAC-2-BP|TANGO10B|gp90	galectin 3 binding protein
Lgmn	LGMN	AEP|LGMN1|PRSC1	legumain
Lifr	LIFR	CD118|LIF-R|SJS2|STWS|SWS	LIF receptor subunit alpha
Lipc	LIPC	HDLCQ12|HL|HTGL|LIPH	lipase C, hepatic type
Lipe	LIPE	AOMS4|FPLD6|HSL|LHS	lipase E, hormone sensitive type
Lpl	LPL	HDLCQ11|LIPD	lipoprotein lipase
Lrp1	LRP1	A2MR|APOER|APR|CD91|IGFBP-3R|IGFBP3R|IGFBP3R1|KPA|LRP|LRP1A|TGFBR5	LDL receptor related protein 1
Lrrn4	LRRN4	C20orf75|NLRR-4|NLRR4|dJ1056H1.1	leucine rich repeat neuronal 4
Lta4h	LTA4H	LTA4	leukotriene A4 hydrolase
Ltf	LTF	GIG12|HEL110|HLF2|LF	lactotransferrin
Lum	LUM	LDC|SLRR2D	lumican
Lypla1	LYPLA1	APT-1|APT1|LPL-I|LPL1|hAPT1	lysophospholipase 1
Lyve1	LYVE1	CRSBP-1|HAR|LYVE-1|XLKD1	lymphatic vessel endothelial hyaluronan receptor 1
Lyz1	LYZ	LYZF1|LZM	lysozyme
Lzic	LZIC	None	leucine zipper and CTNNBIP1 domain containing
Man1a1	MAN1A1	HUMM3|HUMM9|MAN9	mannosidase alpha class 1A member 1
Man2a1	MAN2A1	AMan II|GOLIM7|MANA2|MANII	mannosidase alpha class 2A member 1
Man2b1	MAN2B1	LAMAN|MANB	mannosidase alpha class 2B member 1
Man2b2	MAN2B2	KIAA0935	mannosidase alpha class 2B member 2
Map2k1	MAP2K1	CFC3|MAPKK1|MEK1|MKK1|PRKMK1	mitogen-activated protein kinase kinase 1
Masp1	MASP1	CRARF, CRARF1, PRSS5	Mannan-binding lectin serine protease 1
Masp2	MASP2	MAP19|MASP-2|MASP1P1|sMAP	mannan binding lectin serine peptidase 2
Mat1a	MAT1A	MAT|MATA1|SAMS|SAMS1	methionine adenosyltransferase 1A
Mat2a	MAT2A	MATA2|MATII|SAMS2	methionine adenosyltransferase 2A
Mb	MB	PVALB|myoglobgin	myoglobin
Mbl1	None	None	Mannose-binding protein A
Mbl2	MBL2	COLEC1|HSMBPC|MBL|MBL2D|MBP|MBP-C|MBP1|MBPD	mannose binding lectin 2
Mdh1	MDH1	HEL-S-32|MDH-s|MDHA|MGC:1375|MOR2	malate dehydrogenase 1
Mdh2	MDH2	EIEE51|M-MDH|MDH|MGC:3559|MOR1	malate dehydrogenase 2
Me1	ME1	HUMNDME|MES	malic enzyme 1
Mertk	MERTK	MER|RP38|Tyro12|c-Eyk|c-mer	MER proto-oncogene, tyrosine kinase
Met	MET	AUTS9|DFNB97|HGFR|RCCP2|c-Met	MET proto-oncogene, receptor tyrosine kinase
Mfap4	MFAP4	None	microfibril associated protein 4
Mif	MIF	GIF|GLIF|MMIF	macrophage migration inhibitory factor
Minpp1	MINPP1	HIPER1|MINPP2|MIPP	multiple inositol-polyphosphate phosphatase 1
Mmp8	MMP8	CLG1|HNC|MMP-8|PMNL-CL	matrix metallopeptidase 8
Mpo	MPO	None	myeloperoxidase
Mri1	MRI1	M1Pi|MRDI|MTNA|Ypr118w	methylthioribose-1-phosphate isomerase 1
Msn	MSN	HEL70|IMD50	moesin
Mst1	MST1	D3F15S2|DNF15S2|HGFL|MSP|NF15S2	macrophage stimulating 1
Mthfd1	MTHFD1	CIMAH|MTHFC|MTHFD	methylenetetrahydrofolate dehydrogenase, cyclohydrolase and formyltetrahydrofolate synthetase 1
Mtpn	MTPN	GCDP|V-1	myotrophin
Mug1	None	None	Murinoglobulin-1
Mug2	None	None	Murinoglobulin-2
Mup1	None	None	Major urinary protein 1
Mup17	None	None	Major urinary protein 17
Mup2	None	None	Major urinary protein 2
Mup20	None	None	Major urinary protein 20
Mup3	None	None	Major urinary protein 3
Mup9	None	None	Major urinary protein 6;Major urinary proteins 11 and 8
Mybpc2	MYBPC2	MYBPC|MYBPCF|fsMyBP-C	myosin binding protein C2
Myh14	MYH14	DFNA4|DFNA4A|FP17425|MHC16|MYH17|NMHC II-C|NMHC-II-C|PNMHH|myosin	myosin heavy chain 14
Myh8	MYH8	DA7|MyHC-peri|MyHC-pn|gtMHC-F	myosin heavy chain 8
Myh9	MYH9	BDPLT6|DFNA17|EPSTS|FTNS|MATINS|MHA|NMHC-II-A|NMMHC-IIA|NMMHCA	myosin heavy chain 9
Myl1	MYL1	MLC1F|MLC3F|MYOFTA	myosin light chain 1
Myl3	MYL3	CMH8|MLC-lV/sb|MLC1SB|MLC1V|VLC1|VLCl	myosin light chain 3
Myl6	MYL6	ESMLC|LC17|LC17-GI|LC17-NM|LC17A|LC17B|MLC-3|MLC1SM|MLC3NM|MLC3SM	myosin light chain 6
Myo5a	MYO5A	GS1|MYH12|MYO5|MYR12	myosin VA
Naca	NACA	HSD48|NAC-alpha|NACA1|skNAC	nascent polypeptide associated complex subunit alpha
Nampt	NAMPT	1110035O14Rik|PBEF|PBEF1|VF|VISFATIN	nicotinamide phosphoribosyltransferase
Nap1l1	NAP1L1	NAP1|NAP1L|NRP	nucleosome assembly protein 1 like 1
Nap1l4	NAP1L4	NAP1L4b|NAP2|NAP2L|hNAP2	nucleosome assembly protein 1 like 4
Naprt	NAPRT	NAPRT1|PP3856	nicotinate phosphoribosyltransferase
Napsa	NAPSA	KAP|Kdap|NAP1|NAPA|SNAPA	napsin A aspartic peptidase
Nars	NARS1	ASNRS|NARS	asparaginyl-tRNA synthetase 1
Ncam1	NCAM1	CD56|MSK39|NCAM	neural cell adhesion molecule 1
Ncl	NCL	C23|Nsr1	nucleolin
Ndrg2	NDRG2	SYLD	NDRG family member 2
Nedd8	NEDD8	NEDD-8	NEDD8 ubiquitin like modifier
Ngp	None	None	Neutrophilic granule protein
Nid1	NID1	NID	nidogen 1
Nit2	NIT2	HEL-S-8a	nitrilase family member 2
Nme1	NME1	AWD|GAAD|NB|NBS|NDKA|NDPK-A|NDPKA|NM23|NM23-H1	NME/NM23 nucleoside diphosphate kinase 1
Nme2	NME2	NDKB|NDPK-B|NDPKB|NM23-H2|NM23B|PUF	NME/NM23 nucleoside diphosphate kinase 2
Npepps	NPEPPS	AAP-S|MP100|PSA	aminopeptidase puromycin sensitive
Npm1	NPM1	B23|NPM	nucleophosmin 1
Nqo2	NQO2	DHQV|DIA6|NMOR2|QR2	N-ribosyldihydronicotinamide:quinone reductase 2
Nsf	NSF	SEC18|SKD2	N-ethylmaleimide sensitive factor, vesicle fusing ATPase
Nsfl1c	NSFL1C	P47|UBX1|UBXD10|UBXN2C|dJ776F14.1	NSFL1 cofactor
Nt5c3a	NT5C3A	NT5C3|P5'N-1|P5N-1|PN-I|POMP|PSN1|UMPH|UMPH1|cN-III|hUMP1|p36	5'-nucleotidase, cytosolic IIIA
Nucb1	NUCB1	CALNUC|NUC	nucleobindin 1
Obp1a	None	None	Odorant-binding protein 1a
Ogn	OGN	OG|OIF|SLRR3A	osteoglycin
Olfm1	OLFM1	AMY|NOE1|NOELIN1|OlfA	olfactomedin 1
Oplah	OPLAH	5-Opase|OPLA|OPLAHD	5-oxoprolinase, ATP-hydrolysing
Orm1	ORM1	AGP1	Alpha-1-acid glycoprotein 1
Orm2	ORM2	AGP2	Alpha-1-acid glycoprotein 2
Orm3	None	None	Alpha-1-acid glycoprotein 3
Osbp	OSBP	OSBP1	oxysterol binding protein
Otc	OTC	OCTD	ornithine carbamoyltransferase
Otub1	OTUB1	NonOTB1, OTU1, HSPC263e	Ubiquitin thioesterase
Oxsr1	OXSR1	OSR1	oxidative stress responsive kinase 1
P4hb	P4HB	CLCRP1|DSI|ERBA2L|GIT|P4Hbeta|PDI|PDIA1|PHDB|PO4DB|PO4HB|PROHB	prolyl 4-hydroxylase subunit beta
Pafah1b1	PAFAH1B1	LIS1|LIS2|MDCR|MDS|NudF|PAFAH	platelet activating factor acetylhydrolase 1b regulatory subunit 1
PAI-1	SERPINE1	PAI|PAI-1|PAI1|PLANH1	serpin family E member 1
Park7	PARK7	DJ-1|DJ1|GATD2|HEL-S-67p	Parkinsonism associated deglycase
Pbld2	None	None	Phenazine biosynthesis-like domain-containing protein 2
Pcbd1	PCBD1	DCOH|PCBD|PCD|PHS	pterin-4 alpha-carbinolamine dehydratase 1
Pcbp1	PCBP1	HEL-S-85|HNRPE1|HNRPX|hnRNP-E1|hnRNP-X	poly(rC) binding protein 1
Pck1	PCK1	PCKDC|PEPCK-C|PEPCK1|PEPCKC	phosphoenolpyruvate carboxykinase 1
Pcmt1	PCMT1	None	Protein-L-isoaspartate(D-aspartate) O-methyltransferase
Pcna	PCNA	ATLD2	proliferating cell nuclear antigen
Pdcd5	PDCD5	TFAR19	programmed cell death 5
Pdcd6	PDCD6	ALG-2|ALG2|PEF1B	programmed cell death 6
Pdcd6ip	PDCD6IP	AIP1|ALIX|DRIP4|HP95	programmed cell death 6 interacting protein
Pdia3	PDIA3	ER60|ERp57|ERp60|ERp61|GRP57|GRP58|HEL-S-269|HEL-S-93n|HsT17083|P58|PI-PLC	protein disulfide isomerase family A member 3
Pdia4	PDIA4	ERP70|ERP72|ERp-72	protein disulfide isomerase family A member 4
Pdia6	PDIA6	ERP5|P5|TXNDC7	protein disulfide isomerase family A member 6
Pdlim1	PDLIM1	CLIM1|CLP-36|CLP36|HEL-S-112|hCLIM1	PDZ and LIM domain 1
Pdxk	PDXK	C21orf124|C21orf97|HEL-S-1a|HMSN6C|PKH|PNK|PRED79	pyridoxal kinase
Pebp1	PEBP1	HCNP|HCNPpp|HEL-210|HEL-S-34|HEL-S-96|PBP|PEBP|PEBP-1|RKIP	phosphatidylethanolamine binding protein 1
Pecam1	PECAM1	CD31|CD31/EndoCAM|GPIIA'|PECA1|PECAM-1|endoCAM	platelet and endothelial cell adhesion molecule 1
Pepd	PEPD	PROLIDASE	peptidase D
Pfas	PFAS	FGAMS|FGAR-AT|FGARAT|GATD8|PURL	phosphoribosylformylglycinamidine synthase
Pfkl	PFKL	ATP-PFK|PFK-B|PFK-L	phosphofructokinase, liver type
Pfkm	PFKM	ATP-PFK|GSD7|PFK-1|PFK-A|PFK1|PFKA|PFKX|PPP1R122	phosphofructokinase, muscle
Pfn2	PFN2	D3S1319E|PFL	profilin 2
Pgam1	PGAM1	HEL-S-35|PGAM-B|PGAMA	phosphoglycerate mutase 1
Pgam2	PGAM2	GSD10|PGAM-M|PGAMM	phosphoglycerate mutase 2
Pgd	PGD	6PGD	phosphogluconate dehydrogenase
Pgk1	PGK1	HEL-S-68p|MIG10|PGKA	phosphoglycerate kinase 1
Pgls	PGLS	6PGL|HEL-S-304	6-phosphogluconolactonase
Pglyrp2	PGLYRP2	HMFT0141|PGLYRPL|PGRP-L|PGRPL|TAGL-like|tagL|tagL-alpha|tagl-beta	peptidoglycan recognition protein 2
Pgm1	PGM1	CDG1T|GSD14	phosphoglucomutase 1
Pgm2	PGM2	MSTP006	phosphoglucomutase 2
Pgp	PGP	AUM|G3PP|PGPase	phosphoglycolate phosphatase
Phgdh	PHGDH	3-PGDH|3PGDH|HEL-S-113|NLS|NLS1|PDG|PGAD|PGD|PGDH|PHGDHD|SERA	phosphoglycerate dehydrogenase
Phpt1	PHPT1	CGI-202|HEL-S-132P|HSPC141|PHP|PHP14	phosphohistidine phosphatase 1
Pi16	PI16	CD364|CRISP9|MSMBBP|PSPBP	peptidase inhibitor 16
Pigr	PIGR	None	polymeric immunoglobulin receptor
Pklr	PKLR	PK1|PKL|PKRL|RPK	pyruvate kinase L/R
Pkm	PKM	CTHBP|HEL-S-30|OIP3|PK3|PKM2|TCB|THBP1|p58	pyruvate kinase M1/2
Pla2g7	PLA2G7	LDL-PLA2|LP-PLA2|PAFAD|PAFAH	phospholipase A2 group VII
Pld4	PLD4	C14orf175	phospholipase D family member 4
Plg	PLG	None	plasminogen
Plin1	PLIN1	FPLD4|PERI|PLIN	perilipin 1
Plin3	PLIN3	M6PRBP1|PP17|TIP47	perilipin 3
Plod1	PLOD1	EDS6|EDSKCL1|LH|LH1|LLH|PLOD	procollagen-lysine,2-oxoglutarate 5-dioxygenase 1
Plod3	PLOD3	LH3	procollagen-lysine,2-oxoglutarate 5-dioxygenase 3
Pls3	PLS3	BMND18|T-plastin	plastin 3
Pltp	PLTP	BPIFE|HDLCQ9	phospholipid transfer protein
Plxdc2	PLXDC2	TEM7R	plexin domain containing 2
Pnlip	PNLIP	PL|PNLIPD|PTL	pancreatic lipase
Pnp	PNP	NP|PRO1837|PUNP	purine nucleoside phosphorylase
Pnpo	PNPO	HEL-S-302|PDXPO	pyridoxamine 5'-phosphate oxidase
Pomp	POMP	C13orf12|HSPC014|PNAS-110|PRAAS2|UMP1	proteasome maturation protein
Pon1	PON1	ESA|MVCD5|PON	paraoxonase 1
Postn	POSTN	OSF-2|OSF2|PDLPOSTN|PN	periostin
Ppa1	PPA1	HEL-S-66p|IOPPP|PP|PP1|SID6-8061	inorganic pyrophosphatase 1
Ppia	PPIA	CYPA|CYPH|HEL-S-69p	peptidylprolyl isomerase A
Ppic	PPIC	CYPC	peptidylprolyl isomerase C
Ppp1cc	PPP1CC	None	Serine/threonine-protein phosphatase PP1-gamma catalytic subunit
Ppp1r21	PPP1R21	CCDC128|KLRAQ1	protein phosphatase 1 regulatory subunit 21
Ppp1r7	PPP1R7	SDS22	protein phosphatase 1 regulatory subunit 7
Ppp2ca	PPP2CA	NEDLBA|PP2Ac|PP2CA|PP2Calpha|RP-C	protein phosphatase 2 catalytic subunit alpha
Ppp2r1a	PPP2R1A	MRD36|PP2A-Aalpha|PP2AA|PP2AAALPHA|PR65A	protein phosphatase 2 scaffold subunit Aalpha
Ppp2r4	PTPA	PP2A|PPP2R4|PR53	protein phosphatase 2 phosphatase activator
Ppp3r1	PPP3R1	CALNB1|CNB|CNB1	protein phosphatase 3 regulatory subunit B, alpha
Prdx1	PRDX1	MSP23|NKEF-A|NKEFA|PAG|PAGA|PAGB|PRX1|PRXI|TDPX2	peroxiredoxin 1
Prdx2	PRDX2	HEL-S-2a|NKEF-B|NKEFB|PRP|PRX2|PRXII|PTX1|TDPX1|TPX1|TSA	peroxiredoxin 2
Prdx4	PRDX4	AOE37-2|AOE372|HEL-S-97n|PRX-4	peroxiredoxin 4
Prdx5	PRDX5	ACR1|AOEB166|B166|HEL-S-55|PLP|PMP20|PRDX6|PRXV|SBBI10|prx-V	peroxiredoxin 5
Prdx6	PRDX6	1-Cys|AOP2|HEL-S-128m|NSGPx|PRX|aiPLA2|p29	peroxiredoxin 6
Prep	PREP	PE|PEP	prolyl endopeptidase
Prg4	PRG4	MSF, SZP	Proteoglycan 4
Prkaca	PRKACA	PKACA|PPNAD4	protein kinase cAMP-activated catalytic subunit alpha
Prkcsh	PRKCSH	AGE-R2|G19P1|GIIB|PCLD|PCLD1|PKCSH|PLD1|VASAP-60	protein kinase C substrate 80K-H
Proc	PROC	APC|PC|PROC1|THPH3|THPH4	protein C, inactivator of coagulation factors Va and VIIIa
Procr	PROCR	CCCA|CCD41|EPCR	protein C receptor
Pros1	PROS1	PROS|PS21|PS22|PS23|PS24|PS25|PSA|THPH5|THPH6	protein S
Proz	PROZ	PZ	protein Z, vitamin K dependent plasma glycoprotein
Prss2	PRSS2	TRY2|TRY8|TRYP2	serine protease 2
Psap	PSAP	GLBA|SAP1|SAP2	prosaposin
Psma1	PSMA1	HC2|HEL-S-275|NU|PROS30	proteasome 20S subunit alpha 1
Psma2	PSMA2	HC3|MU|PMSA2|PSC2	proteasome 20S subunit alpha 2
Psma3	PSMA3	HC8|PSC3	proteasome 20S subunit alpha 3
Psma4	PSMA4	HC9|HsT17706|PSC9	proteasome 20S subunit alpha 4
Psma5	PSMA5	PSC5|ZETA	proteasome 20S subunit alpha 5
Psma6	PSMA6	IOTA|PROS27|p27K	proteasome 20S subunit alpha 6
Psma7	PSMA7	C6|HEL-S-276|HSPC|RC6-1|XAPC7	proteasome 20S subunit alpha 7
Psmb1	PSMB1	HC5|PMSB1|PSC5	proteasome 20S subunit beta 1
Psmb10	PSMB10	LMP10|MECL1|beta2i	proteasome 20S subunit beta 10
Psmb2	PSMB2	HC7-I	proteasome 20S subunit beta 2
Psmb3	PSMB3	HC10-II	proteasome 20S subunit beta 3
Psmb4	PSMB4	HN3|HsN3|PRAAS3|PROS-26|PROS26	proteasome 20S subunit beta 4
Psmb5	PSMB5	LMPX|MB1|X	proteasome 20S subunit beta 5
Psmb6	PSMB6	DELTA|LMPY|Y	proteasome 20S subunit beta 6
Psmb7	PSMB7	Z	proteasome 20S subunit beta 7
Psmb8	PSMB8	ALDD|D6S216|D6S216E|JMP|LMP7|NKJO|PRAAS1|PSMB5i|RING10	proteasome 20S subunit beta 8
Psmb9	PSMB9	LMP2|PRAAS3|PSMB6i|RING12|beta1i	proteasome 20S subunit beta 9
Psmc1	PSMC1	P26S4|S4|p56	proteasome 26S subunit, ATPase 1
Psmc2	PSMC2	MSS1|Nbla10058|S7	proteasome 26S subunit, ATPase 2
Psmc4	PSMC4	MIP224|RPT3|S6|TBP-7|TBP7	proteasome 26S subunit, ATPase 4
Psmc5	PSMC5	S8|SUG-1|SUG1|TBP10|TRIP1|p45|p45/SUG	proteasome 26S subunit, ATPase 5
Psmc6	PSMC6	SUG2|p42	proteasome 26S subunit, ATPase 6
Psmd11	PSMD11	Rpn6|S9|p44.5	proteasome 26S subunit, non-ATPase 11
Psmd13	PSMD13	HSPC027|Rpn9|S11|p40.5	proteasome 26S subunit, non-ATPase 13
Psmd2	PSMD2	P97|RPN1|S2|TRAP2	proteasome 26S subunit, non-ATPase 2
Psmd3	PSMD3	P58|RPN3|S3|TSTA2	proteasome 26S subunit, non-ATPase 3
Psmd5	PSMD5	S5B	proteasome 26S subunit, non-ATPase 5
Psmd6	PSMD6	Rpn7|S10|SGA-113M|p42A|p44S10	proteasome 26S subunit, non-ATPase 6
Psmd8	PSMD8	HEL-S-91n|HIP6|HYPF|Nin1p|Rpn12|S14|p31	proteasome 26S subunit, non-ATPase 8
Psme1	PSME1	HEL-S-129m|IFI5111|PA28A|PA28alpha|REGalpha	proteasome activator subunit 1
Psme2	PSME2	PA28B|PA28beta|REGbeta	proteasome activator subunit 2
Psmf1	PSMF1	PI31	proteasome inhibitor subunit 1
Ptbp1	PTBP1	HNRNP-I|HNRNPI|HNRPI|PTB|PTB-1|PTB-T|PTB2|PTB3|PTB4|pPTB	polypyrimidine tract binding protein 1
Ptgds	PTGDS	L-PGDS|LPGDS|PDS|PGD2|PGDS|PGDS2	prostaglandin D2 synthase
Ptges3	PTGES3	P23|TEBP|cPGES	prostaglandin E synthase 3
Ptma	PTMA	TMSA	Prothymosin alpha
Ptms	PTMS	None	Parathymosin
Ptpn6	PTPN6	HCP|HCPH|HPTP1C|PTP-1C|SH-PTP1|SHP-1|SHP-1L|SHP1	protein tyrosine phosphatase non-receptor type 6
Ptprg	PTPRG	HPTPG|PTPG|R-PTP-GAMMA|RPTPG	protein tyrosine phosphatase receptor type G
Ptx3	PTX3	TNFAIP5|TSG-14	pentraxin 3
Pura	PURA	MRD31|PUR-ALPHA|PUR1|PURALPHA	purine rich element binding protein A
Purb	PURB	PURBETA	purine rich element binding protein B
Pvalb	PVALB	D22S749	parvalbumin
Pycard	PYCARD	ASC|CARD5|TMS|TMS-1|TMS1	PYD and CARD domain containing
Pygb	PYGB	GPBB	glycogen phosphorylase B
Pygl	PYGL	GSD6	glycogen phosphorylase L
Pygm	PYGM	GSD5	glycogen phosphorylase, muscle associated
PZI	SERPINA10	PZI|ZPI	serpin family A member 10
Qdpr	QDPR	DHPR|HDHPR|PKU2|SDR33C1	quinoid dihydropteridine reductase
Qprt	QPRT	HEL-S-90n|QPRTase	quinolinate phosphoribosyltransferase
Qsox1	QSOX1	Q6|QSCN6	quiescin sulfhydryl oxidase 1
Rab11b	RAB11B	H-YPT3|NDAGSCW	RAB11B, member RAS oncogene family
Rab14	RAB14	FBP|RAB-14	RAB14, member RAS oncogene family
Rab1A	RAB1A	RAB1|YPT1	RAB1A, member RAS oncogene family
Rab1b	RAB1B	None	RAB1B, member RAS oncogene family
Rab2a	RAB2A	LHX|RAB2	RAB2A, member RAS oncogene family
Rab5c	RAB5C	L1880|RAB5CL|RAB5L|RABL	RAB5C, member RAS oncogene family
Rab6a	RAB6A	RAB6	RAB6A, member RAS oncogene family
Rab7a	RAB7A	CMT2B|PRO2706|RAB7	RAB7A, member RAS oncogene family
Rac2	RAC2	EN-7|Gx|HSPC022|p21-Rac2	Rac family small GTPase 2
Rad23a	RAD23A	HHR23A|HR23A	RAD23 homolog A, nucleotide excision repair protein
Rad23b	RAD23B	HHR23B|HR23B|P58	RAD23 homolog B, nucleotide excision repair protein
Ran	RAN	ARA24|Gsp1|TC4	RAN, member RAS oncogene family
Ranbp1	RANBP1	HTF9A	RAN binding protein 1
Rap1b	RAP1B	K-REV|RAL1B	RAP1B, member of RAS oncogene family
Rbp4	RBP4	MCOPCB10|RDCCAS	retinol binding protein 4
Reg1	REG1A	ICRF|P19|PSP|PSPS|PSPS1|PTP|REG	regenerating family member 1 alpha
Retnlg	None	None	Resistin-like gamma
Rgn	RGN	GNL|HEL-S-41|RC|SMP30	regucalcin
Rgs13	RGS13	None	regulator of G protein signaling 13
Rhoc	RHOC	ARH9|ARHC|H9|RHOH9	ras homolog family member C
Rnh1	RNH1	RAI|RNH	ribonuclease/angiogenin inhibitor 1
Rnpep	RNPEP	AP-B|APB	arginyl aminopeptidase
Rpe	RPE	RPE2-1	ribulose-5-phosphate-3-epimerase
Rpia	RPIA	RPI|RPIAD	ribose 5-phosphate isomerase A
Rpl11	RPL11	DBA7|GIG34|L11|uL5	ribosomal protein L11
Rpl18	RPL18	DBA18|L18	ribosomal protein L18
Rpl23	RPL23	L23|rpL17	ribosomal protein L23
Rpl29	RPL29	None	60S ribosomal protein L29
Rpl9	RPL9	L9|NPC-A-16	ribosomal protein L9
Rplp0	RPLP0	L10E|LP0|P0|PRLP0|RPP0	ribosomal protein lateral stalk subunit P0
Rplp1	RPLP1	RRP1	60S acidic ribosomal protein P1
Rplp2	RPLP2	D11S2243E|LP2|P2|RPP2	ribosomal protein lateral stalk subunit P2
Rps3	RPS3	S3	ribosomal protein S3
Rps5	RPS5	S5	ribosomal protein S5
Rps7	RPS7	DBA8|S7|eS7	ribosomal protein S7
Rps8	RPS8	S8	ribosomal protein S8
Rpsa	RPSA	37LRP|67LR|ICAS|LAMBR|LAMR1|LBP|LBP/p40|LRP|LRP/LR|NEM/1CHD4|SA|lamR|p40	ribosomal protein SA
Rsu1	RSU1	RSP-1	Ras suppressor protein 1
S100a1	S100A1	S100|S100-alpha|S100A	S100 calcium binding protein A1
S100a10	S100A10	42C|ANX2L|ANX2LG|CAL1L|CLP11|Ca[1]|GP11|P11|p10	S100 calcium binding protein A10
S100a11	S100A11	MLN70, S100C	Protein S100-A11
S100a4	S100A4	18A2|42A|CAPL|FSP1|MTS1|P9KA|PEL98	S100 calcium binding protein A4
S100a6	S100A6	2A9|5B10|CABP|CACY|PRA|S10A6	S100 calcium binding protein A6
S100a8	S100A8	60B8AG|CAGA|CFAG|CGLA|CP-10|L1Ag|MA387|MIF|MRP8|NIF|P8	S100 calcium binding protein A8
S100a9	S100A9	60B8AG|CAGB|CFAG|CGLB|L1AG|LIAG|MAC387|MIF|MRP14|NIF|P14	S100 calcium binding protein A9
Saa1	SAA1	PIG4|SAA|SAA2|TP53I4	serum amyloid A1
Saa2	SAA1	PIG4|SAA|SAA2|TP53I4	serum amyloid A2
Saa3	None	None	serum amyloid A3
Saa4	SAA2-SAA4	None	SAA2-SAA4 readthrough
Samhd1	SAMHD1	CHBL2|DCIP|HDDC1|MOP-5|SBBI88|hSAMHD1	SAM and HD domain containing deoxynucleoside triphosphate triphosphohydrolase 1
Sar1b	SAR1B	ANDD|CMRD|GTBPB|SARA2	secretion associated Ras related GTPase 1B
Sbsn	SBSN	UNQ698	suprabasin
Scgb1a1	SCGB1A1	CC10|CC16|CCPBP|CCSP|UGB|UP-1|UP1	secretoglobin family 1A member 1
Scrn3	SCRN3	SES3	secernin 3
Sec14l2	SEC14L2	C22orf6|SPF|TAP|TAP1	SEC14 like lipid binding 2
Selenbp1	SELENBP1	EHMTO|HEL-S-134P|LPSB|MTO|SBP56|SP56|hSBP	selenium binding protein 1
Selenbp2	SELENBP1	EHMTO|HEL-S-134P|LPSB|MTO|SBP56|SP56|hSBP	selenium binding protein 1
Sell	SELL	CD62L|LAM1|LECAM1|LEU8|LNHR|LSEL|LYAM1|PLNHR|TQ1	selectin L
Sepp1	SELENOP	SELP|SEPP|SEPP1|SeP	selenoprotein P
Serpina1b	SERPINA1	A1A|A1AT|AAT|PI|PI1|PRO2275|alpha1AT|nNIF	serpin family A member 1
Serpina1c	SERPINA1	A1A|A1AT|AAT|PI|PI1|PRO2275|alpha1AT|nNIF	serpin family A member 1
Serpina1d	SERPINA1	A1A|A1AT|AAT|PI|PI1|PRO2275|alpha1AT|nNIF	serpin family A member 1
Serpina1e	SERPINA1	A1A|A1AT|AAT|PI|PI1|PRO2275|alpha1AT|nNIF	serpin family A member 1
Serpina3c	SERPINA3	AACT|ACT|GIG24|GIG25	serpin family A member 3
Serpina3k	SERPINA3	AACT|ACT|GIG24|GIG25	serpin family A member 3
Serpina3m	SERPINA3	AACT|ACT|GIG24|GIG25	serpin family A member 3
Serpina3n	SERPINA3	AACT|ACT|GIG24|GIG25	serpin family A member 3
Serpinb6	SERPINB6	CAP|DFNB91|MSTP057|PI-6|PI6|PTI|SPI3	serpin family B member 6
Serpinf1	SERPINF1	EPC-1|OI12|OI6|PEDF|PIG35	serpin family F member 1
Set	SET	2PP2A|I2PP2A|IGAAD|IPP2A2|MRD58|PHAPII|TAF-I|TAF-IBETA	SET nuclear proto-oncogene
Sftpb	SFTPB	PSP-B|SFTB3|SFTP3|SMDP1|SP-B	surfactant protein B
Sh3bgrl	SH3BGRL	HEL-S-115|SH3BGR	SH3 domain binding glutamate rich protein like
Sh3bgrl3	SH3BGRL3	HEL-S-297|SH3BP-1|TIP-B1	SH3 domain binding glutamate rich protein like 3
Sh3d21	SH3D21	C1orf113	SH3 domain containing 21
Skp1	SKP1	EMC19|OCP-II|OCP2|SKP1A|TCEB1L|p19A	S-phase kinase associated protein 1
Slc3a2	SLC3A2	4F2|4F2HC|4T2HC|CD98|CD98HC|MDU1|NACAE	solute carrier family 3 member 2
Slc9a3r1	SLC9A3R1	EBP50|NHERF|NHERF-1|NHERF1|NPHLOP2	SLC9A3 regulator 1
Snca	SNCA	NACP|PARK1|PARK4|PD1	synuclein alpha
Snx2	SNX2	TRG-9	sorting nexin 2
Sod1	SOD1	ALS|ALS1|HEL-S-44|IPOA|SOD|STAHP|hSod1|homodimer	superoxide dismutase 1
Sod2	SOD2	GClnc1|IPO-B|IPOB|MNSOD|MVCD6|Mn-SOD	superoxide dismutase 2
Sod3	SOD3	EC-SOD	superoxide dismutase 3
Sord	SORD	HEL-S-95n|RDH|SDH|SORD1|XDH	sorbitol dehydrogenase
Sparcl1	SPARCL1	MAST 9|MAST9|PIG33|SC1	SPARC like 1
Spink3	SPINK1	PCTT|PSTI|Spink3|TATI|TCP	serine peptidase inhibitor Kazal type 1
Spinkl	None	None	Serine protease inhibitor kazal-like protein
Spp1	SPP1	BNSP|BSPI|ETA-1|OPN	secreted phosphoprotein 1
Spp2	SPP2	SPP-24|SPP24	secreted phosphoprotein 2
Spr	SPR	SDR38C1	sepiapterin reductase
Srgn	SRGN	PRG, PRG1	Serglycin
Sri	SRI	CP-22|CP22|SCN|V19	sorcin
Srm	SRM	PAPT|SPDSY|SPS1|SRML1	spermidine synthase
Srsf1	SRSF1	ASF|SF2|SF2p33|SFRS1|SRp30a	serine and arginine rich splicing factor 1
St13	ST13	AAG2|FAM10A1|FAM10A4|HIP|HOP|HSPABP|HSPABP1|P48|PRO0786|SNC6	ST13 Hsp70 interacting protein
St6galnac1	ST6GALNAC1	HSY11339|SIAT7A|ST6GalNAcI|STYI	ST6 N-acetylgalactosaminide alpha-2,6-sialyltransferase 1
Stard10	STARD10	CGI-52|NY-CO-28|PCTP2|SDCCAG28	StAR related lipid transfer domain containing 10
Stat1	STAT1	CANDF7|IMD31A|IMD31B|IMD31C|ISGF-3|STAT91	signal transducer and activator of transcription 1
Stat3	STAT3	ADMIO|ADMIO1|APRF|HIES	signal transducer and activator of transcription 3
Stip1	STIP1	HEL-S-94n|HOP|IEF-SSP-3521|P60|STI1|STI1L	stress induced phosphoprotein 1
Sumo2	SUMO2	HSMT3|SMT3B|SMT3H2|SUMO3|Smt3A	small ubiquitin like modifier 2
Svs4	None	None	Seminal vesicle secretory protein 4
Svs5	None	None	Seminal vesicle secretory protein 5
Svs6	None	None	Seminal vesicle secretory protein 6
Tagln2	TAGLN2	HA1756	transgelin 2
Taldo1	TALDO1	TAL|TAL-H|TALDOR|TALH	transaldolase 1
TBG	SERPINA7	TBG|TBGQTL	serpin family A member 7
Tceb2	ELOB	TCEB2	Transcription elongation factor B polypeptide 2
Tcn2	TCN2	D22S676|D22S750|II|TC|TC II|TC-2|TC2|TCII	transcobalamin 2
Tcp1	TCP1	CCT-alpha|CCT1|CCTa|D6S230E|TCP-1-alpha	t-complex 1
Tf	F3	CD142|TF|TFA	coagulation factor III, tissue factor
Tfpi	TFPI	EPI|LACI|TFI|TFPI1	tissue factor pathway inhibitor
Tfrc	TFRC	CD71|IMD46|T9|TFR|TFR1|TR|TRFR|p90	transferrin receptor
Tgfbi	TGFBI	BIGH3|CDB1|CDG2|CDGG1|CSD|CSD1|CSD2|CSD3|EBMD|LCD1	transforming growth factor beta induced
Tgm2	TGM2	TG(C)|TGC	transglutaminase 2
Tgtp1	None	None	T-cell-specific guanine nucleotide triphosphate-binding protein 1
Thbs1	THBS1	THBS|THBS-1|TSP|TSP-1|TSP1	thrombospondin 1
Thbs4	THBS4	TSP-4|TSP4	thrombospondin 4
Tkt	TKT	HEL-S-48|HEL107|SDDHD|TK|TKT1	transketolase
Tln1	TLN1	ILWEQ|TLN|talin-1	talin 1
Tmsb10	TMSB10	PTMB10, THYB10	Thymosin beta-10
Tmsb4x	TMSB4X	TB4X, THYB4, TMSB4	Thymosin beta-4
Tnc	TNC	150-225|DFNA56|GMEM|GP|HXB|JI|TN|TN-C	tenascin C
Tnnc1	TNNC1	CMD1Z|CMH13|TN-C|TNC|TNNC	troponin C1, slow skeletal and cardiac type
Tnnc2	TNNC2	CFAP85|FAP85	troponin C2, fast skeletal type
Top2b	TOP2B	TOPIIB|top2beta	DNA topoisomerase II beta
Tpd52	TPD52	D52|N8L|PC-1|PrLZ|hD52	tumor protein D52
Tpi1	TPI1	HEL-S-49|TIM|TPI|TPID	triosephosphate isomerase 1
Tpm1	TPM1	C15orf13, TMSA	Tropomyosin alpha-1 chain
Tpm3	TPM3	CAPM1|CFTD|HEL-189|HEL-S-82p|NEM1|OK/SW-cl.5|TM-5|TM3|TM30|TM30nm|TM5|TPM3nu|TPMsk3|TRK|hscp30	tropomyosin 3
Tpm4	TPM4	None	Tropomyosin alpha-4 chain
Tpt1	TPT1	HRF|TCTP|p02|p23	tumor protein, translationally-controlled 1
Treml1	TREML1	GLTL1825|PRO3438|TLT-1|TLT1|dJ238O23.3	triggering receptor expressed on myeloid cells like 1
Trim72	TRIM72	MG53	tripartite motif containing 72
Tsku	TSKU	E2IG4|LRRC54|TSK	tsukushi, small leucine rich proteoglycan
Tsn	TSN	BCLF-1|C3PO|RCHF1|REHF-1|TBRBP|TRSLN	translin
Ttc38	TTC38	LL22NC03-5H6.5	tetratricopeptide repeat domain 38
Ttn	TTN	CMD1G|CMH9|CMPD4|EOMFC|HMERF|LGMD2J|LGMDR10|MYLK5|SALMY|TMD	titin
Ttr	TTR	ATTR|CTS|CTS1|HEL111|HsT2651|PALB|TBPA	transthyretin
Tuba1a	TUBA1A	B-ALPHA-1|LIS3|TUBA3	tubulin alpha 1a
Tuba1b	TUBA1B	K-ALPHA-1	tubulin alpha 1b
Tuba4a	TUBA4A	ALS22|H2-ALPHA|TUBA1	tubulin alpha 4a
Tubb4b	TUBB4B	Beta2|LCAEOD|TUBB2|TUBB2C	tubulin beta 4B class IVb
Tubb5	TUBB	CDCBM6|CSCSC1|M40|OK/SW-cl.56|TUBB1|TUBB5	tubulin beta class I
Txn	TXN	TRDX|TRX|TRX1	thioredoxin
Txnl1	TXNL1	HEL-S-114|TRP32|TXL-1|TXNL|Txl	thioredoxin like 1
Txnrd1	TXNRD1	GRIM-12|TR|TR1|TRXR1|TXNR	thioredoxin reductase 1
Uba1	UBA1	A1S9|A1S9T|A1ST|AMCX1|CFAP124|GXP1|POC20|SMAX2|UBA1A|UBE1|UBE1X	ubiquitin like modifier activating enzyme 1
Uba52	UBA52	UBCEP2	Ubiquitin-60S ribosomal protein L40
Ube2l3	UBE2L3	E2-F1|L-UBC|UBCH7|UbcM4	ubiquitin conjugating enzyme E2 L3
Ube2l6	UBE2L6	RIG-B|UBCH8	ubiquitin conjugating enzyme E2 L6
Ube2n	UBE2N	HEL-S-71|UBC13|UBCHBEN; UBC13|UbcH-ben|UbcH13	ubiquitin conjugating enzyme E2 N
Ube2v2	UBE2V2	DDVIT1|DDVit-1|EDAF-1|EDPF-1|EDPF1|MMS2|UEV-2|UEV2	ubiquitin conjugating enzyme E2 V2
Uchl3	UCHL3	UCH-L3	ubiquitin C-terminal hydrolase L3
Ufm1	UFM1	BM-002|C13orf20|HLD14	ubiquitin fold modifier 1
Ugp2	UGP2	EIEE83|SVUGP2|UDPG|UDPGP|UDPGP2|UGP1|UGPP1|UGPP2|pHC379	UDP-glucose pyrophosphorylase 2
Umod	UMOD	ADMCKD2|FJHN|HNFJ|HNFJ1|MCKD2|THGP|THP	uromodulin
Uroc1	UROC1	HMFN0320|UROCD	urocanate hydratase 1
Usp14	USP14	TGT	ubiquitin specific peptidase 14
Usp5	USP5	ISOT	ubiquitin specific peptidase 5
Vasn	VASN	SLITL2	vasorin
Vcam1	VCAM1	CD106|INCAM-100	vascular cell adhesion molecule 1
Vcl	VCL	CMD1W|CMH15|HEL114|MV|MVCL	vinculin
Vcp	VCP	CDC48|TERA|p97	valosin containing protein
Vim	VIM	None	vimentin
Vnn1	VNN1	HDLCQ8|Tiff66	vanin 1
Vnn3	VNN3	None	Vascular non-inflammatory molecule 3
Vps29	VPS29	DC15|DC7|PEP11	VPS29 retromer complex component
Vps35	VPS35	MEM3|PARK17	VPS35 retromer complex component
Vtn	VTN	V75|VN|VNT	vitronectin
Vwa5a	VWA5A	BCSC-1|BCSC1|LOH11CR2A	von Willebrand factor A domain containing 5A
Vwf	VWF	F8VWF|VWD	von Willebrand factor
Wars	WARS1	GAMMA-2|HMN9|IFI53|IFP53|WARS	tryptophanyl-tRNA synthetase 1
Wdr1	WDR1	AIP1|HEL-S-52|NORI-1	WD repeat domain 1
Xdh	XDH	XAN1|XO|XOR	xanthine dehydrogenase
Ybx1	YBX1	BP-8|CBF-A|CSDA2|CSDB|DBPB|EFI-A|MDR-NF1|NSEP-1|NSEP1|YB-1|YB1	Y-box binding protein 1
Ywhab	YWHAB	GW128|HEL-S-1|HS1|KCIP-1|YWHAA	tyrosine 3-monooxygenase/tryptophan 5-monooxygenase activation protein beta
Ywhae	YWHAE	14-3-3E|HEL2|KCIP-1|MDCR|MDS	tyrosine 3-monooxygenase/tryptophan 5-monooxygenase activation protein epsilon
Ywhag	YWHAG	14-3-3GAMMA|EIEE56|PPP1R170	tyrosine 3-monooxygenase/tryptophan 5-monooxygenase activation protein gamma
Ywhah	YWHAH	YWHA1	tyrosine 3-monooxygenase/tryptophan 5-monooxygenase activation protein eta
Ywhaq	YWHAQ	14-3-3|1C5|HS1	tyrosine 3-monooxygenase/tryptophan 5-monooxygenase activation protein theta
Ywhaz	YWHAZ	14-3-3-zeta|HEL-S-3|HEL-S-93|HEL4|KCIP-1|POPCHAS|YWHAD	tyrosine 3-monooxygenase/tryptophan 5-monooxygenase activation protein zeta

## Sheet: b) Protein expression ratios
Supplementary Table 1b. Protein expression ratios.
Log2 Day/CTL
PROTEIN	Day 2	Day 3	Day 4	Day 5	Day 8
A2M	-0.12	-0.74	1.87	3.15	3.47
ACE	-0.36	-0.88	-0.54	-0.77	-0.71
ADIPOQ	-0.31	-0.3	-0.03	-0.04	0.12
AGT	-0.06	-0.68	0.04	-0.05	-0.1
ALDH1L1	0.09	0.31	1.82	0.56	1.14
ALDOB	0	0.79	2.76	1.35	1.74
ANGPT2	-0.17	-0.77	0.7	0.03	0.27
APCS	0.06	-0.3	4.46	4.72	4.75
APOA1	-0.13	-0.52	-0.4	-1.32	-1.35
APOM	0.35	-0.44	-0.43	-1.08	-1.16			c
ARG1	-0.16	0.48	2.26	1.16	1.99
ASL	0.07	-0.02	2.55	1.52	1.51
ASS1	0.18	0.93	2.24	0.76	1.67
BHMT	-0.11	1.29	2.69	1.07	2.22
C1QA	-0.55	-0.64	1.7	1.02	1.08
C1QB	-0.51	-0.59	1.52	0.97	1.06
C1QC	-0.55	-0.43	1.12	0.77	0.76
C1R	-0.25	-0.74	1.09	0.28	0.42
C1Sa	-0.09	-0.7	1.36	0.67	0.84
C1Sb	-0.21	-0.66	0.25	-0.36	-0.14
C2	0.03	-0.74	1.82	1.35	1.44
C3	-0.15	-0.3	1.5	0.92	1.19
C4B	-0.15	-0.54	1.38	0.76	0.96
C4BPA	0.17	-0.14	0.62	0.33	0.36
C5	0.05	-0.55	0.32	-0.45	-0.32
C8A	-0.02	-0.78	-0.89	-1.64	-1.58
C8B	0.02	-0.75	-0.59	-1.39	-1.28
C8G	-0.17	-0.81	-0.59	-1.28	-1.13
C9	0.03	-0.84	-0.18	-0.44	-0.46
CAMP	-0.38	-0.41	2.14	1.23	1.28
CD14	-0.16	-0.83	2.69	2.6	2.83
CD93	-0.82	-1.35	-0.34	-0.05	-0.16
CFB	-0.01	-0.41	1.64	1.17	1.33
CFD	-0.25	-0.29	-0.04	0.15	-0.1
CFH	0.54	-0.02	1.86	0.95	1.45
CFI	-0.01	-0.43	-0.38	-0.82	-0.79
CFP	0.01	-0.34	-0.26	-0.57	-0.62
CLU	-0.13	-0.5	1.25	1.07	0.86
CP	-0.08	-0.4	2.46	2.49	2.49
CPB2	-0.29	-0.8	1.28	1.5	1.49
CRP	0.15	-0.19	1.74	1.57	1.65
CTSB	-0.11	-0.58	0.74	0.81	0.98
CTSC	-0.05	-0.58	1.76	2.35	2.44
CTSD	0.16	-0.67	1.65	1.83	2.01
CTSS	-0.21	-0.27	2.26	2.8	2.53
CTSZ	0.14	-0.53	1.76	1.92	2.07
F10	-0.09	-0.43	-0.1	-0.39	-0.4
F11	-0.13	-0.71	1.9	1.53	1.93
F12	0.12	-0.27	1.03	0.12	0.57
F13A1	-0.01	-0.43	-0.54	-1	-0.68
F13B	0.01	-0.46	-1	-1.61	-1.54
F2	-0.06	-0.31	-0.17	-0.67	-0.41
F5	-0.12	-0.62	0.83	0.61	0.59
F7	-0.21	-0.42	0.57	0.1	0.26
F9	0.02	-0.32	0.7	0.56	0.62
FAH	0.28	0.26	2.59	1.58	1.65
FBP1	-0.32	0.44	1.88	0.7	1.37
FCN1	-0.07	-0.5	-0.5	-0.66	-0.72
FGA	0.49	0.06	0.1	1.13	1.35
FGB	0.55	-0.48	2.35	2	2.07
FGG	0.25	-0.4	2.08	1.7	1.85
FN1	-0.02	-0.27	1.1	0.91	0.65
FTH1	0.7	-0.34	1.23	1.46	2.05
FTL	0.41	-0.18	1.23	1.09	1.5
GP5	0.14	-0.33	-0.21	-0.98	-0.99
GRN	0.08	-0.44	2.39	1.94	2.14
GSN	-0.09	-0.47	-0.21	-0.87	-0.63
HP	0.14	0.64	6.48	6.3	6.27
HPD	-0.47	0.07	2.04	0.67	1.11
HPX	0.05	-0.11	3.01	2.98	2.94
ICAM1	-0.15	-0.62	1.74	1.83	1.77
IGFALS	-0.23	-0.69	-0.73	-1.22	-1.04
IL18BP	0.1	-0.35	2.79	2.91	2.7
IL1R2	-0.22	-0.6	0.68	1.42	0.96
IL1RAP	-0.06	-0.35	-0.52	-1.2	-0.99
IL2RG	-1.06	-0.76	0.19	0.38	0.09
KLK1	-1.11	-2.01	-0.93	0.59	-0.87
KLKB1	0.3	-0.2	-0.7	-1.94	-1.69
KNG1	-0.01	-0.31	0.53	0.37	0.27
LBP	-0.07	-0.5	2.28	1.67	2.13
LCN2	0.13	-0.91	3.03	3.84	2.71
LTF	-0.02	-0.06	2.11	1.75	1.61
LYZ	-1.72	-1.89	-0.95	0.07	0.16
MASP1	-0.11	-0.49	-0.2	-0.39	-0.51
MASP2	-0.17	-0.68	-0.23	-0.6	-0.52
MAT1A	-0.36	0.26	1.93	0.42	1.2
MBL2	-0.2	-0.35	-0.43	-1.56	-1.64
MERTK	-0.04	-0.7	0.98	1.3	1.22
MIF	1.64	0.85	0.82	0.65	1.06
MPO	-0.05	-0.51	1.42	1.42	1.03
ORM1	0.06	-0.45	3.77	3.79	3.71
ORM2	-0.23	-0.11	5.92	5.99	5.98
PIGR	0.15	-0.87	1.23	1.48	1.42
PLA2G7	-0.14	-0.64	2.34	2.91	2.81
PLG	-0.14	-0.54	-0.51	-1.06	-1.17
PRG4	-0.2	-0.86	2.29	3.03	2.58
PROC	-0.19	-0.44	0.48	-0.02	-0.2
PROCR	-1.3	-1.55	0.9	1.06	1.08
PROS1	-0.12	-0.64	0.67	0.15	0.07
PROZ	-0.06	-0.32	-0.23	-0.77	-0.64
RBP4	0.06	-0.41	-2.43	-2.58	-2.63
S100A8	-0.07	-0.12	0.77	0.52	0.48
S100A9	-0.05	-0.38	1.27	1.18	1.24
SAA1	-0.33	-0.28	6.01	4.94	6.05
SAA2	-0.43	-0.55	5.55	4.4	5.44
SELL	-0.19	-0.37	1.01	0.86	0.8
SERPINA1	-0.11	-0.45	-0.08	-0.49	-0.59
SERPINA10	-0.33	-0.83	2.17	1.67	1.68
SERPINA6	-0.08	-0.34	-0.45	-1.56	-1.31
SERPINB1	0.84	0.06	1.09	0.65	1.01
SERPINC1	-0.04	-0.63	-0.25	-0.44	-0.41
SERPIND1	-0.38	-0.83	-0.06	-0.51	-0.47
SERPINE1	-0.62	-0.9	0.87	0.66	0.25
SERPINF2	-0.32	-0.61	0.26	-0.45	-0.29
SERPING1	-0.03	-0.36	1.77	1.1	1.19
TFPI	-0.33	-0.25	-0.83	-0.8	-0.71
VCAM1	-0.03	-0.3	1.82	1.83	1.73
VTN	-0.36	-0.29	-0.24	-0.58	-0.88
VWF	-0.11	-0.38	-0.96	-1.43	-1.31

## Sheet: c) Temporal analysis
Supplementary Table 1c. Temporal analysis.
Fold-change, Day/CTL, Log2; ↑ ≥ 0.5-1.0; ↑↑ ≥ 1.0-2.0; ↑↑↑ ≥ 2.0; ↓ ≥ 0.5-1.0; ↓↓ ≥ 1.0-2.0; ↓↓↓ ≥ 2.0
Acute-Phase Responders
Fold-change	Protein names	Mouse Symbol	Human Symbol	Day 2	Day 3	Day 4	Day 5	Day 8	Score	Intensity	Peptides	Mol. weight [kDa]
↑↑↑	Alpha-2-macroglobulin-P	A2mp	A2M	-0.123624	-0.73773	1.86915	3.15009	3.46779	323.31	26507000000	64	164.35
↑↑↑	Serum amyloid P-component	Apcs	APCS	0.0595256	-0.303206	4.4612	4.72051	4.75354	323.31	64147000000	13	26.247
↑↑↑	Ceruloplasmin	Cp	CP	-0.0821276	-0.398984	2.4587	2.48807	2.49088	323.31	489440000000	71	121.15
↑↑	C-reactive protein	Crp	CRP	0.145909	-0.191017	1.73839	1.57286	1.65071	323.31	7143600000	11	25.36
↑↑↑	Haptoglobin	Hp	HP	0.143034	0.63556	6.47931	6.29757	6.27158	323.31	1525800000000	33	38.752
↑↑↑	Alpha-1-acid glycoprotein 1	Orm1	ORM1	0.0577773	-0.446298	3.76697	3.79207	3.71279	323.31	381950000000	18	23.895
↑↑↑	Alpha-1-acid glycoprotein 2	Orm2	ORM2	-0.227681	-0.10986	5.9182	5.9853	5.97663	266.75	90913000000	14	23.843
↑↑↑	Serum amyloid A-1 protein	Saa1	SAA1	-0.334687	-0.281498	6.01007	4.93998	6.04548	323.31	155280000000	10	13.77
↑↑↑	Serum amyloid A-2 protein	Saa2	SAA2	-0.431739	-0.552449	5.55459	4.40281	5.44153	323.31	52883000000	9	13.622
↑↑↑	Proteoglycan 4	Prg4	PRG4	-0.200514	-0.857273	2.28504	3.02591	2.57775	307.96	1850200000	15	115.99
Endothelial Dysfunction
Fold-change	Protein names	Mouse Symbol	Human Symbol	Day 2	Day 3	Day 4	Day 5	Day 8	Score	Intensity	Peptides	Mol. weight [kDa]
No	Angiopoietin-2	Angpt2	ANGPT2	-0.17	-0.77	0.7	0.035	0.27	12.234	402080000	2	56.575
↑↑	Intercellular adhesion molecule 1	Icam1	ICAM1	-0.15	-0.62	1.745	1.825	1.775	267.82	1074000000	15	58.844
↑	L-selectin	Sell	SELL	-0.19	-0.375	1.01	0.855	0.795	48.261	170310000	7	42.288
↑↑	Vascular cell adhesion protein 1	Vcam1	VCAM1	-0.025	-0.3	1.82	1.835	1.725	323.31	1984700000	22	81.317
Acute liver damage
Fold-change	Protein names	Mouse Symbol	Human Symbol	Day 2	Day 3	Day 4	Day 5	Day 8	Score	Intensity	Peptides	Mol. weight [kDa]
↑↑	Cytosolic 10-formyltetrahydrofolate dehydrogenase	Aldh1l1	ALDH1L1	0.0865564	0.315226	1.81536	0.555103	1.13115	323.31	989420000	26	98.708
↑↑	Fructose-bisphosphate aldolase B	Aldob	ALDOB	0.00192872	0.796675	2.76036	1.34799	1.73503	323.31	2556100000	16	39.507
↑↑↑	Arginase-1	Arg1	ARG1	-0.162793	0.485499	2.25891	1.15794	1.98715	188.35	1215500000	14	34.807
↑↑	Argininosuccinate lyase	Asl	ASL	0.0693664	-0.0109086	2.54628	1.51705	1.50511	155.21	844760000	16	51.739
↑↑	Argininosuccinate synthase	Ass1	ASS1	0.184218	0.936712	2.23954	0.759328	1.66532	232.92	1272100000	19	46.584
↑↑↑	Betaine--homocysteine S-methyltransferase 1	Bhmt	BHMT	-0.114025	1.29299	2.68452	1.06388	2.21698	323.31	4226100000	15	45.02
↑↑	Fumarylacetoacetase	Fah	FAH	0.276666	0.263996	2.58887	1.57249	1.65092	323.31	999930000	12	46.175
↑↑	Fructose-1,6-bisphosphatase 1	Fbp1	FBP1	-0.313171	0.447181	1.87972	0.697915	1.36753	235.85	712650000	15	36.912
↑↑	4-hydroxyphenylpyruvate dioxygenase	Hpd	HPD	-0.464971	0.0748069	2.03544	0.670801	1.10509	149.96	227800000	8	45.054
↑↑	S-adenosylmethionine synthase isoform type-1	Mat1a	MAT1A	-0.359486	0.270009	1.92777	0.413911	1.19863	311.61	300430000	6	43.508
↑↑	Sorbitol dehydrogenase	Sord	SORD	0.783262	0.657964	2.50783	1.33568	1.4681	109.22	1232600000	14	38.249
TLR4-signaling
Fold-change	Protein names	Mouse Symbol	Human Symbol	Day 2	Day 3	Day 4	Day 5	Day 8	Score	Intensity	Peptides	Mol. weight [kDa]
↑↑↑	Monocyte differentiation antigen CD14	Cd14	CD14	-0.155778	-0.830889	2.69246	2.60102	2.83444	323.31	4303400000	14	39.203
↑↑	Macrophage migration inhibitory factor	Mif	MIF	1.64	0.85	0.82	0.65	1.06	67.333	616590000	4	12.504
↑↑↑	Lipopolysaccharide-binding protein	Lbp	LBP	-0.068594	-0.504023	2.28135	1.66931	2.12908	113.25	571170000	8	53.055
No	Protein S100-A8	S100a8	S100A8	-0.0684035	-0.124232	0.77302	0.517289	0.482327	20.582	53574000	2	10.294
↑↑	Protein S100-A9	S100a9	S100A9	-0.0459845	-0.382532	1.27358	1.17717	1.23886	35.561	339990000	5	13.049
↑↑	Macrophage migration inhibitory factor	Mif	MIF	1.64	0.85	0.82	0.65	1.06	67.333	616590000	4	12.504
Immune suppression
Fold-change	Protein names	Mouse Symbol	Human Symbol	Day 2	Day 3	Day 4	Day 5	Day 8	Score	Intensity	Peptides	Mol. weight [kDa]
↑↑↑	Interleukin-18-binding protein	Il18bp	IL18BP	0.0956949	-0.350143	2.78689	2.90746	2.6993	197.73	637150000	3	21.257
↑↑	Interleukin-1 receptor type 2	Il1r2	IL1R2	-0.218037	-0.600409	0.676166	1.41563	0.956004	77.77	519270000	7	45.645
↓↓	Interleukin-1 receptor accessory protein	Il1rap	IL1RAP	-0.0645014	-0.350408	-0.519587	-1.19651	-0.98661	323.31	9076700000	18	65.74
↑↑	Tyrosine-protein kinase Mer	Mertk	MERTK	-0.0413241	-0.6986	0.984823	1.30102	1.22426	71.338	236590000	8	110.16
Neutrophil degranulation
Fold-change	Protein names	Mouse Symbol	Human Symbol	Day 2	Day 3	Day 4	Day 5	Day 8	Score	Intensity	Peptides	Mol. weight [kDa]
↑↑	Myeloperoxidase	Mpo	MPO	-0.0535193	-0.510351	1.42495	1.41576	1.03003	38.098	70190000	6	81.181
↑↑	Cathepsin B	Ctsb	CTSB	-0.113137	-0.578869	0.742052	0.807906	0.98252	323.31	2097100000	13	37.279
↑↑↑	Dipeptidyl peptidase 1	Ctsc	CTSC	-0.0533079	-0.577946	1.76117	2.34885	2.43701	147.45	245270000	7	52.376
↑↑↑	Cathepsin D	Ctsd	CTSD	0.157757	-0.673504	1.65239	1.8292	2.01022	137.83	636870000	9	44.953
↑↑↑	Cathepsin Z	Ctsz	CTSZ	0.140783	-0.5323	1.76052	1.92198	2.07371	79.368	477930000	7	33.996
↑↑↑	Neutrophil gelatinase-associated lipocalin	Lcn2	LCN2	0.126792	-0.912346	3.0327	3.83641	2.71083	323.31	12580000000	9	22.875
↑↑	Leukocyte elastase inhibitor A	LEI	SERPINB1	0.835355	0.0647808	1.09408	0.654107	1.00617	61.392	204840000	9	42.574
Iron Homeostasis
Fold-change	Protein names	Mouse Symbol	Human Symbol	Day 2	Day 3	Day 4	Day 5	Day 8	Score	Intensity	Peptides	Mol. weight [kDa]
↑↑↑	Hemopexin	Hpx	HPX	0.0547602	-0.108905	3.01148	2.97884	2.94335	323.31	1857000000000	48	51.317
↑↑	Lactotransferrin	Ltf	LTF	-0.0167844	-0.0585516	2.11427	1.74516	1.61208	152.5	319840000	16	77.837
↑↑↑	Ferritin heavy chain	Fth1	FTH1	0.695946	-0.335605	1.22672	1.46022	2.05388	66.318	333300000	3	21.066
↑↑	Ferritin light chain 1	Ftl1	FTL	0.411416	-0.179258	1.23492	1.08536	1.49834	244.16	1345600000	7	20.802
Bactericidal peptides/proteins
Fold-change	Protein names	Mouse Symbol	Human Symbol	Day 2	Day 3	Day 4	Day 5	Day 8	Score	Intensity	Peptides	Mol. weight [kDa]
↑↑	Cathelin-related antimicrobial peptide	Camp	CAMP	-0.382414	-0.407135	2.14234	1.2331	1.27964	323.31	391890000	3	19.453
↑↑↑	Granulins	Grn	GRN	0.075586	-0.441642	2.38818	1.93936	2.14475	65.958	393600000	8	63.458
↑↑	Polymeric immunoglobulin receptor	Pigr	PIGR	0.14668	-0.867589	1.2318	1.48376	1.42151	323.31	899540000	18	84.998
	Lysozyme C-1;Lysozyme C-2	Lyz2	LYZ	-1.71812	-1.89373	-0.947351	0.0710968	0.157518	11.138	15068000	2	16.794
Tissue Factor Pathway
Fold-change	Protein names	Mouse Symbol	Human Symbol	Day 2	Day 3	Day 4	Day 5	Day 8	Score	Intensity	Peptides	Mol. weight [kDa]
No	Coagulation factor X	F10	F10	-0.0873697	-0.426445	-0.0991732	-0.390861	-0.398921	323.31	5785900000	15	54.017
↓	Coagulation factor XIII A chain	F13a1	F13A1	-0.0147299	-0.427568	-0.538249	-0.996527	-0.677278	118.25	534430000	8	83.206
↓↓	Coagulation factor XIII B chain	F13b	F13B	0.0148593	-0.46228	-1.00242	-1.61383	-1.53712	323.31	1060600000	20	76.195
No	Prothrombin	F2	F2	-0.0623365	-0.305257	-0.167915	-0.674868	-0.407104	323.31	46805000000	31	70.268
↑	Coagulation factor V	F5	F5	-0.116498	-0.620976	0.832641	0.613869	0.594506	323.31	3134500000	32	247.23
No	Coagulation factor VII	F7	F7	-0.213884	-0.424376	0.570792	0.102446	0.259502	61.799	411290000	8	50.276
↑↑	Fibrinogen alpha chain	Fga	FGA	0.492288	0.0635182	0.103955	1.12576	1.35348	323.31	18667000000	20	87.428
↑↑↑	Fibrinogen beta chain	Fgb	FGB	0.545612	-0.484142	2.34907	2.00215	2.06577	288.57	439070000	9	54.752
↑↑	Fibrinogen gamma chain	Fgg	FGG	0.245072	-0.402783	2.08272	1.69864	1.85103	58.822	375390000	9	49.391
↑↑↑	Fibrinogen-like protein 1	Fgl1	FGL1	-0.13	-0.37	2.49	1.99	2.21	45.53	129270000	4	36.439
↓↓	Plasminogen	Plg	PLG	-0.135331	-0.542448	-0.510717	-1.05934	-1.16984	323.31	83553000000	65	90.807
Kallikrein-Kininogen Pathway
Fold-change	Protein names	Mouse Symbol	Human Symbol	Day 2	Day 3	Day 4	Day 5	Day 8	Score	Intensity	Peptides	Mol. weight [kDa]
↓	Angiotensin-converting enzyme	Ace	ACE	-0.36456	-0.875248	-0.536534	-0.770308	-0.706357	111.36	419850000	15	150.92
No	Angiotensinogen	Agt	AGT	-0.0605536	-0.684906	0.0372678	-0.0540767	-0.103709	323.31	5232100000	16	51.99
↑↑	Coagulation factor XI	F11	F11	-0.131061	-0.710609	1.90017	1.52862	1.93252	38.358	164960000	6	69.788
↑	Coagulation factor XII	F12	F12	0.117814	-0.265453	1.03418	0.121144	0.566975	247.11	446310000	9	65.701
↑	Coagulation factor IX	F9	F9	0.019204	-0.317817	0.695833	0.56331	0.615787	248.77	884460000	11	52.977
↑	Fibronectin	Fn1	FN1	-0.0197414	-0.268092	1.10463	0.912289	0.653159	323.31	187210000000	96	272.53
↓↓	Platelet glycoprotein V	Gp5	GP5	0.141576	-0.329695	-0.206643	-0.981572	-0.988608	44.305	308140000	4	63.467
↓	Kallikrein-1	Klk1	KLK1	-1.10851	-2.00937	-0.926069	0.594143	-0.87199	105.03	72314000	5	28.774
↓↓	Plasma kallikrein	Klkb1	KLKB1	0.299167	-0.199848	-0.703195	-1.9363	-1.69488	323.31	7533600000	31	71.382
No	Kininogen-1	Kng1	KNG1	-0.0135187	-0.314287	0.528693	0.369513	0.269854	323.31	231230000000	29	73.101
↓↓	von Willebrand factor	Vwf	VWF	-0.107373	-0.384912	-0.964649	-1.4305	-1.30621	146.74	393800000	12	309.27
Anticoagulants
Fold-change	Protein names	Mouse Symbol	Human Symbol	Day 2	Day 3	Day 4	Day 5	Day 8	Score	Intensity	Peptides	Mol. weight [kDa]
No	Alpha-2-antiplasmin	AAP	SERPINF2	-0.321247	-0.612282	0.26452	-0.445314	-0.292369	323.31	42272000000	22	54.971
↓↓	Alpha-1-antitrypsin 1-1	AAT	SERPINA1	-0.108171	-0.447496	-0.075922	-0.486101	-0.585069	323.31	203380000000	31	46.002
No	Antithrombin-III	AT-III	SERPINC1	-0.0444782	-0.632714	-0.24643	-0.442949	-0.408592	323.31	76177000000	41	52.003
↑↑	Plasma protease C1 inhibitor	C1-INH	SERPING1	-0.0281144	-0.357355	1.77435	1.10481	1.1884	323.31	19761000000	20	55.584
↑↑	Thrombin-activatable fibrinolysis inhibitor (TAFI)	Cpb2	TAFI	-0.29	-0.8	1.28	1.5	1.49	138.86	4648100000	9	48.87
No	Heparin cofactor 2	HCF2	SERPIND1	-0.380921	-0.832231	-0.0614966	-0.505418	-0.474322	323.31	6728700000	21	54.496
No	Plasminogen activator inhibitor 1	PAI-1	SERPINE1	-0.616093	-0.901863	0.867809	0.661292	0.246167	18.278	14406000	1	45.17
No	Vitamin K-dependent protein C	Proc	PROC	-0.186119	-0.438	0.483036	-0.0186301	-0.203516	323.31	757670000	9	51.818
No	Vitamin K-dependent protein S	Pros1	PROS1	-0.122419	-0.635052	0.666653	0.14733	0.0654152	163.36	709650000	12	74.934
↓	Vitamin K-dependent protein Z	Proz	PROZ	-0.0640329	-0.32462	-0.230304	-0.773967	-0.638224	323.31	1583700000	7	44.304
↑↑	Protein Z-dependent protease inhibitor	PZI	SERPINA10	-0.325275	-0.829742	2.16619	1.66931	1.6803	323.31	12383000000	18	51.797
↓	Tissue factor pathway inhibitor	Tfpi	TFPI	-0.327621	-0.245846	-0.826084	-0.801992	-0.706817	28.368	17930000	1	34.986
Classic Pathway Activators
Fold-change	Protein names	Mouse Symbol	Human Symbol	Day 2	Day 3	Day 4	Day 5	Day 8	Score	Intensity	Peptides	Mol. weight [kDa]
↑↑	Complement C1q subcomponent subunit A	C1qa	C1QA	-0.547055	-0.638975	1.70084	1.01682	1.08043	323.31	2853200000	7	25.974
↑↑	Complement C1q subcomponent subunit B	C1qb	C1QB	-0.506503	-0.585682	1.52434	0.971879	1.05677	323.31	3897700000	5	26.717
↑	Complement C1q subcomponent subunit C	C1qc	C1QC	-0.548579	-0.42613	1.11516	0.769795	0.759667	323.31	2195500000	5	25.991
	Complement C1r-A subcomponent chain	C1ra	C1R	-0.254423	-0.738996	1.08926	0.276426	0.418078	323.31	5130900000	23	80.072
↑	Complement C1s-A subcomponent	C1sa	C1S	-0.0860978	-0.698848	1.35544	0.673536	0.841954	323.31	5349900000	27	76.857
No	Complement C1s-B subcomponent	C1sb	C1B	-0.206593	-0.659024	0.253665	-0.358674	-0.141839	26.05	208540000	11	76.699
Alternative Pathway Activators
Fold-change	Protein names	Mouse Symbol	Human Symbol	Day 2	Day 3	Day 4	Day 5	Day 8	Score	Intensity	Peptides	Mol. weight [kDa]
↑↑	Complement factor B	Cfb	CFB	-0.0139317	-0.407552	1.63525	1.16699	1.32816	323.31	64521000000	41	85.004
No	Complement factor D	Cfd	CFD	-0.245557	-0.294494	-0.0365596	0.154031	-0.0970298	323.31	19187000000	11	28.057
Lectin Pathway Activators
Fold-change	Protein names	Mouse Symbol	Human Symbol	Day 2	Day 3	Day 4	Day 5	Day 8	Score	Intensity	Peptides	Mol. weight [kDa]
No	Complement component C1q receptor	Cd93	CD93	-0.824176	-1.35302	-0.337314	-0.0525578	-0.164433	6.557	6889300	1	69.354
↓	Ficolin-1	Fcn1	FCN1	-0.0714925	-0.503201	-0.501862	-0.660905	-0.72202	251.13	2257300000	7	36.298
↓	Mannan-binding lectin serine protease 1	Masp1	MASP1	-0.111102	-0.48568	-0.201887	-0.389704	-0.505511	323.31	1311000000	17	79.967
↓	Mannan-binding lectin serine protease 2	Masp2	MASP2	-0.166972	-0.684571	-0.226313	-0.600979	-0.520973	229.86	1274800000	17	75.516
↓↓	Mannose-binding protein C	Mbl2	MBL2	-0.199141	-0.34991	-0.432763	-1.55872	-1.64241	323.31	5158500000	9	25.957
C3-C5-convertases
Fold-change	Protein names	Mouse Symbol	Human Symbol	Day 2	Day 3	Day 4	Day 5	Day 8	Score	Intensity	Peptides	Mol. weight [kDa]
↑↑	Complement C2	C2	C2	0.0328553	-0.739676	1.81985	1.34804	1.43972	323.31	4597700000	27	84.741
↑↑	Complement C3	C3	C3	-0.150856	-0.298616	1.50285	0.921466	1.19337	323.31	1141100000000	133	186.48
↑↑	Complement C4-B	C4b	C4B	-0.146906	-0.5439	1.38389	0.76188	0.96414	323.31	91314000000	86	192.91
No	Complement C5	C5	C5	0.0483315	-0.552433	0.315643	-0.445633	-0.317728	323.31	32028000000	72	188.88
Complement C8-C9
Fold-change	Protein names	Mouse Symbol	Human Symbol	Day 2	Day 3	Day 4	Day 5	Day 8	Score	Intensity	Peptides	Mol. weight [kDa]
↓↓	Complement component C8 alpha chain	C8a	C8A	-0.017864	-0.780575	-0.893253	-1.63629	-1.57895	323.31	19067000000	32	66.08
↓↓	Complement component C8 beta chain	C8b	C8B	0.0168479	-0.75475	-0.58951	-1.38837	-1.27884	323.31	11468000000	27	66.229
↓↓	Complement component C8 gamma chain	C8g	C8G	-0.171052	-0.808481	-0.590568	-1.27763	-1.12548	323.31	8390800000	10	22.508
No	Complement component C9	C9	C9	0.0273636	-0.836935	-0.179342	-0.437487	-0.461595	323.31	16548000000	32	62.002
Pathway Regulators
Fold-change	Protein names	Mouse Symbol	Human Symbol	Day 2	Day 3	Day 4	Day 5	Day 8	Score	Intensity	Peptides	Mol. weight [kDa]
No	C4b-binding protein	C4bpa	C4BP	0.17364	-0.139516	0.623764	0.33045	0.355826	251.04	3839800000	12	51.523
↑↑	Complement factor H	Cfh	CFH	0.541083	-0.0164099	1.85578	0.948136	1.44873	323.31	36335000000	51	139.14
↑	Clusterin	Clu	CLU	-0.128403	-0.49584	1.24997	1.07235	0.862336	323.31	77494000000	23	51.655
↓	Complement factor I	Cfi	CFI	-0.00816883	-0.429426	-0.375852	-0.820814	-0.789825	323.31	18301000000	29	67.26
↓	Properdin	Cfp	CFP	0.0140838	-0.344004	-0.261866	-0.566371	-0.618818	116.21	1940500000	8	50.327
↓	Vitronectin	Vtn	VTN	-0.362569	-0.286089	-0.241961	-0.577522	-0.879758	323.31	17824000000	11	54.848
Adverse outcome indicators
Fold-change	Protein names	Mouse Symbol	Human Symbol	Day 2	Day 3	Day 4	Day 5	Day 8	Score	Intensity	Peptides	Mol. weight [kDa]
No	Adiponectin	Adipoq	ADIPOQ	-0.314774	-0.302607	-0.0277215	-0.0429396	0.124867	306.77	5450600000	5	26.809
↓↓↓	Retinol-binding protein 4	Rbp4	RBP4	0.0649733	-0.407347	-2.43043	-2.58185	-2.62721	323.31	5769700000	11	23.206
↓↓	Apolipoprotein A-I	Apoa1	APOA1	-0.130591	-0.520469	-0.395804	-1.32489	-1.34968	323.31	1383100000000	30	30.615
↓↓	Apolipoprotein M	Apom	APOM	0.353847	-0.438394	-0.426104	-1.07816	-1.1583	181.52	3111300000	7	21.273
↓	Gelsolin	Gsn	GSN	-0.087089	-0.468199	-0.21331	-0.867271	-0.634743	323.31	60516000000	42	85.941
↓↓	Mannose-binding protein C	Mbl2	MBL2	-0.199141	-0.34991	-0.432763	-1.55872	-1.64241	323.31	5158500000	9	25.957
↓↓	Corticosteroid Binding Globulin	Cbg	SERPINA6	-0.08	-0.34	-0.45	-1.56	-1.31	303.41	9964900000	14	44.769
Other immune signaling
Fold-change	Protein names	Mouse Symbol	Human Symbol	Day 2	Day 3	Day 4	Day 5	Day 8	Score	Intensity	Peptides	Mol. weight [kDa]
No	Cytokine receptor common subunit gamma	Il2rg	IL2RG	-1.05549	-0.760134	0.188459	0.376505	0.088898	11.369	8042100	2	42.241
↑↑↑	Platelet-activating factor acetylhydrolase	Pla2g7	PLA2G7	-0.135661	-0.64024	2.33509	2.91172	2.80966	323.31	5291500000	19	49.258

## Sheet: d) STRING-network-coordinates
Supplementary Table 1d. STRING network coordinates.
Text mining	Co-expression	Combined score	Database annot.	Exp. det. interaction	Homol-ogy	Name	Node 1-string-id	Node 2-string-id	Phylo-gen. co-occurrence	Interactions
0.96	0.753	0.999	0.9	0	0	ASS1 (interacts with) ASL	4443929	4438296	0.439	ASS1 (interacts with) ASL
0.844	0.989	0.999	0.9	0.885	0.86	C1QA (interacts with) C1QB	4444428	4438900	0.389	C1QA (interacts with) C1QB
0.882	0.995	0.999	0.9	0.877	0.801	S100A9 (interacts with) S100A8	4443166	4443164	0	S100A9 (interacts with) S100A8
0.938	0.992	0.999	0.9	0.962	0.803	FGG (interacts with) FGB	4440740	4438190	0	FGG (interacts with) FGB
0.94	0.993	0.999	0.9	0.966	0.764	FGG (interacts with) FGA	4440740	4438214	0	FGG (interacts with) FGA
0.907	0.954	0.999	0.9	0.837	0.983	ORM2 (interacts with) ORM1	4447873	4434700	0	ORM2 (interacts with) ORM1
0.893	0.989	0.999	0.9	0.454	0.927	C1QC (interacts with) C1QB	4444427	4438900	0.426	C1QC (interacts with) C1QB
0.939	0.815	0.999	0.9	0.881	0	SERPINC1 (interacts with) F2	4442941	4438421	0	SERPINC1 (interacts with) F2
0.79	0.654	0.999	0.9	0.881	0	SERPINC1 (interacts with) F9	4442941	4433043	0	SERPINC1 (interacts with) F9
0.955	0.992	0.999	0.9	0.961	0.744	FGA (interacts with) FGB	4438214	4438190	0	FGA (interacts with) FGB
0.619	0.804	0.999	0.9	0.937	0	F2 (interacts with) FGA	4438421	4438214	0	F2 (interacts with) FGA
0.933	0.118	0.999	0.9	0.87	0	CFH (interacts with) C3	4442881	4433951	0	CFH (interacts with) C3
0.939	0.119	0.999	0.9	0.87	0	CFI (interacts with) CFH	4446295	4442881	0	CFI (interacts with) CFH
0.978	0.063	0.998	0.9	0.435	0	PLG (interacts with) SERPINE1	4438461	4433266	0	PLG (interacts with) SERPINE1
0.958	0.874	0.998	0.9	0.87	0.879	C1R (interacts with) C1S	4449877	4447198	0	C1R (interacts with) C1S
0.89	0.063	0.998	0.9	0.87	0	VTN (interacts with) SERPINE1	4433357	4433266	0	VTN (interacts with) SERPINE1
0.763	0.156	0.998	0.9	0.92	0	F5 (interacts with) F2	4442956	4438421	0	F5 (interacts with) F2
0.869	0.31	0.998	0.9	0.873	0	CFB (interacts with) C3	4448835	4433951	0	CFB (interacts with) C3
0.645	0.811	0.998	0.9	0.86	0	FGG (interacts with) F2	4440740	4438421	0	FGG (interacts with) F2
0.752	0.612	0.998	0.9	0.881	0	F2 (interacts with) SERPIND1	4438421	4432868	0	F2 (interacts with) SERPIND1
0.837	0.185	0.997	0.9	0.818	0	F10 (interacts with) SERPINC1	4444587	4442941	0	F10 (interacts with) SERPINC1
0.821	0.165	0.997	0.9	0.87	0	C8A (interacts with) C8G	4442465	4433295	0	C8A (interacts with) C8G
0.922	0.779	0.997	0.9	0.87	0.836	C8B (interacts with) C8A	4443704	4442465	0	C8B (interacts with) C8A
0.763	0.954	0.997	0.9	0.379	0.825	C1QA (interacts with) C1QC	4444428	4444427	0.397	C1QA (interacts with) C1QC
0.662	0.615	0.997	0.9	0.845	0	F2 (interacts with) FGB	4438421	4438190	0	F2 (interacts with) FGB
0.798	0.143	0.997	0.9	0.871	0	CFI (interacts with) C3	4446295	4433951	0	CFI (interacts with) C3
0.948	0.061	0.996	0.9	0.379	0	AGT (interacts with) ACE	4442719	4436887	0	AGT (interacts with) ACE
0.521	0.925	0.996	0.9	0	0	SERPINC1 (interacts with) FGA	4442941	4438214	0	SERPINC1 (interacts with) FGA
0.582	0.549	0.996	0.9	0.909	0.741	F2 (interacts with) PROC	4438421	4433614	0.4	F2 (interacts with) PROC
0.937	0.063	0.995	0.9	0.379	0	KNG1 (interacts with) KLKB1	4435537	4435478	0	KNG1 (interacts with) KLKB1
0.92	0.188	0.995	0.9	0.435	0	SERPINF2 (interacts with) PLG	4439481	4438461	0	SERPINF2 (interacts with) PLG
0.754	0.18	0.995	0.9	0.8	0	C8B (interacts with) C8G	4443704	4433295	0	C8B (interacts with) C8G
0.78	0.703	0.995	0.9	0.435	0	C1R (interacts with) SERPING1	4449877	4436285	0	C1R (interacts with) SERPING1
0.543	0.907	0.995	0.9	0	0	SERPINC1 (interacts with) FGG	4442941	4440740	0	SERPINC1 (interacts with) FGG
0.619	0	0.994	0.9	0.87	0	PROC (interacts with) PROCR	4433614	4432992	0	PROC (interacts with) PROCR
0.844	0.451	0.994	0.9	0.435	0	C1S (interacts with) SERPING1	4447198	4436285	0	C1S (interacts with) SERPING1
0.668	0.063	0.993	0.9	0.801	0	CFD (interacts with) C3	4440329	4433951	0	CFD (interacts with) C3
0.92	0.119	0.992	0.9	0	0	SERPINA1 (interacts with) A2M	4448813	4439653	0	SERPINA1 (interacts with) A2M
0.901	0.636	0.992	0	0.818	0	PROZ (interacts with) SERPINA10	4441427	4434989	0	PROZ (interacts with) SERPINA10
0.631	0.058	0.992	0.9	0.8	0	CFB (interacts with) CFD	4448835	4440329	0	CFB (interacts with) CFD
0.7	0.605	0.992	0.9	0.432	0	F2 (interacts with) CPB2	4438421	4432734	0	F2 (interacts with) CPB2
0.514	0.838	0.991	0.9	0	0	SERPINC1 (interacts with) FGB	4442941	4438190	0	SERPINC1 (interacts with) FGB
0.86	0.14	0.99	0.9	0.313	0	MASP2 (interacts with) MBL2	4447034	4444298	0	MASP2 (interacts with) MBL2
0.836	0.14	0.99	0.9	0.379	0	MBL2 (interacts with) MASP1	4444298	4437260	0	MBL2 (interacts with) MASP1
0.952	0.684	0.99	0	0.435	0	SERPINC1 (interacts with) PLG	4442941	4438461	0	SERPINC1 (interacts with) PLG
0.679	0.685	0.989	0.9	0	0	F13B (interacts with) FGA	4442875	4438214	0	F13B (interacts with) FGA
0.555	0.064	0.989	0.9	0.777	0	F10 (interacts with) F5	4444587	4442956	0	F10 (interacts with) F5
0.615	0.724	0.989	0.9	0.129	0	SERPINC1 (interacts with) PROC	4442941	4433614	0	SERPINC1 (interacts with) PROC
0.45	0.642	0.989	0.9	0.514	0	FGA (interacts with) APOA1	4438214	4433668	0	FGA (interacts with) APOA1
0.866	0.049	0.987	0.9	0.157	0	FCN1 (interacts with) MASP1	4443817	4437260	0	FCN1 (interacts with) MASP1
0.71	0.553	0.987	0.9	0.129	0	F11 (interacts with) SERPINC1	4447185	4442941	0	F11 (interacts with) SERPINC1
0.796	0	0.987	0.9	0.437	0	F10 (interacts with) TFPI	4444587	4433582	0	F10 (interacts with) TFPI
0.67	0.104	0.986	0.8	0.801	0	C4B (interacts with) MASP2	4448805	4447034	0	C4B (interacts with) MASP2
0.788	0	0.985	0.9	0.379	0	F13B (interacts with) F13A1	4442875	4435508	0	F13B (interacts with) F13A1
0.791	0.099	0.985	0.9	0.305	0	KNG1 (interacts with) F12	4435537	4434311	0	KNG1 (interacts with) F12
0.857	0	0.985	0.9	0	0	F2 (interacts with) VWF	4438421	4434871	0	F2 (interacts with) VWF
0.733	0.148	0.984	0.9	0.404	0	C2 (interacts with) C3	4437564	4433951	0	C2 (interacts with) C3
0.8	0	0.984	0.9	0.294	0	FN1 (interacts with) PLG	4441661	4438461	0	FN1 (interacts with) PLG
0.448	0.746	0.984	0.9	0	0	FGG (interacts with) APOA1	4440740	4433668	0	FGG (interacts with) APOA1
0.824	0.134	0.983	0.9	0.05	0	C4B (interacts with) C1S	4448805	4447198	0	C4B (interacts with) C1S
0.845	0	0.983	0.9	0	0	PLG (interacts with) VWF	4438461	4434871	0	PLG (interacts with) VWF
0.677	0.262	0.983	0.9	0.379	0	PLG (interacts with) KNG1	4438461	4435537	0	PLG (interacts with) KNG1
0.83	0.132	0.983	0.9	0	0	CFB (interacts with) CFI	4448835	4446295	0	CFB (interacts with) CFI
0.837	0	0.983	0.9	0	0	SERPINC1 (interacts with) VWF	4442941	4434871	0	SERPINC1 (interacts with) VWF
0.71	0.134	0.982	0.9	0.379	0	F11 (interacts with) KNG1	4447185	4435537	0	F11 (interacts with) KNG1
0.408	0.686	0.982	0.9	0.157	0	PLG (interacts with) FGB	4438461	4438190	0	PLG (interacts with) FGB
0.442	0.676	0.982	0.9	0.157	0	PLG (interacts with) FGA	4438461	4438214	0	PLG (interacts with) FGA
0.677	0.231	0.982	0.9	0.393	0	CFB (interacts with) C4B	4448835	4448805	0	CFB (interacts with) C4B
0.529	0.64	0.981	0.9	0	0	F13B (interacts with) FGB	4442875	4438190	0	F13B (interacts with) FGB
0.801	0.118	0.981	0.9	0	0	SERPINA1 (interacts with) CP	4448813	4435459	0	SERPINA1 (interacts with) CP
0.401	0.677	0.981	0.9	0.157	0	FGG (interacts with) PLG	4440740	4438461	0	FGG (interacts with) PLG
0.712	0.063	0.98	0.9	0.379	0	CD14 (interacts with) LBP	4438033	4433018	0	CD14 (interacts with) LBP
0.807	0.061	0.98	0.9	0	0	FN1 (interacts with) VWF	4441661	4434871	0	FN1 (interacts with) VWF
0.514	0.414	0.98	0.9	0.379	0	F13B (interacts with) FGG	4442875	4440740	0	F13B (interacts with) FGG
0.79	0.138	0.98	0.9	0	0	A2M (interacts with) SERPINF2	4439653	4439481	0	A2M (interacts with) SERPINF2
0.788	0	0.979	0.9	0.132	0	F7 (interacts with) TFPI	4444589	4433582	0	F7 (interacts with) TFPI
0.871	0.181	0.979	0.72	0.379	0	HP (interacts with) APOA1	4441808	4433668	0	HP (interacts with) APOA1
0.735	0.295	0.979	0.9	0	0	FN1 (interacts with) SERPINE1	4441661	4433266	0	FN1 (interacts with) SERPINE1
0.797	0.064	0.979	0.9	0	0	SERPING1 (interacts with) KNG1	4436285	4435537	0	SERPING1 (interacts with) KNG1
0.507	0.621	0.979	0.9	0	0	FGG (interacts with) SERPIND1	4440740	4432868	0	FGG (interacts with) SERPIND1
0.961	0.153	0.978	0	0	0	FAH (interacts with) HPD	4447201	4436793	0.35	FAH (interacts with) HPD
0.748	0.109	0.978	0.9	0	0	MAT1A (interacts with) BHMT	4443900	4436127	0	MAT1A (interacts with) BHMT
0.796	0	0.978	0.9	0	0	VWF (interacts with) SERPINE1	4434871	4433266	0	VWF (interacts with) SERPINE1
0.661	0.098	0.978	0.9	0.379	0	C8B (interacts with) C5	4443704	4433289	0	C8B (interacts with) C5
0.51	0.597	0.978	0.9	0	0	SERPINC1 (interacts with) APOA1	4442941	4433668	0	SERPINC1 (interacts with) APOA1
0.409	0.662	0.978	0.9	0	0	FGA (interacts with) SERPINA10	4438214	4434989	0	FGA (interacts with) SERPINA10
0.654	0.088	0.977	0.9	0.379	0	C4B (interacts with) C4BPA	4448805	4442800	0	C4B (interacts with) C4BPA
0.747	0.18	0.977	0.9	0.05	0	C1R (interacts with) C4B	4449877	4448805	0	C1R (interacts with) C4B
0.636	0.137	0.977	0.9	0.379	0	C1R (interacts with) C1QB	4449877	4438900	0	C1R (interacts with) C1QB
0.81	0.339	0.976	0.9	0.654	0.957	FTL (interacts with) FTH1	4444869	4436083	0.433	FTL (interacts with) FTH1
0.692	0.287	0.976	0.9	0	0	HP (interacts with) ORM1	4441808	4434700	0	HP (interacts with) ORM1
0.621	0.09	0.976	0.9	0.393	0	C4B (interacts with) C2	4448805	4437564	0	C4B (interacts with) C2
0.609	0.437	0.976	0.9	0	0	SERPINA1 (interacts with) ORM1	4448813	4434700	0	SERPINA1 (interacts with) ORM1
0.398	0.646	0.976	0.9	0	0	SERPINC1 (interacts with) F13B	4442941	4442875	0	SERPINC1 (interacts with) F13B
0.669	0.082	0.975	0.9	0.3	0	C4B (interacts with) MASP1	4448805	4437260	0	C4B (interacts with) MASP1
0.727	0.084	0.975	0.9	0.129	0	SERPING1 (interacts with) KLKB1	4436285	4435478	0	SERPING1 (interacts with) KLKB1
0.374	0.44	0.975	0.9	0.379	0	SERPINF2 (interacts with) FGA	4439481	4438214	0	SERPINF2 (interacts with) FGA
0.42	0.615	0.975	0.9	0	0	FGA (interacts with) SERPIND1	4438214	4432868	0	FGA (interacts with) SERPIND1
0.752	0	0.974	0.9	0.055	0	GP5 (interacts with) VWF	4447055	4434871	0	GP5 (interacts with) VWF
0.726	0.063	0.974	0.9	0.129	0	SERPING1 (interacts with) F12	4436285	4434311	0	SERPING1 (interacts with) F12
0.838	0.396	0.974	0.9	0.379	0.637	KLKB1 (interacts with) F12	4435478	4434311	0.357	KLKB1 (interacts with) F12
0.592	0.097	0.974	0.9	0.379	0	AGT (interacts with) KNG1	4442719	4435537	0	AGT (interacts with) KNG1
0.543	0.216	0.974	0.9	0.379	0	F2 (interacts with) KNG1	4438421	4435537	0	F2 (interacts with) KNG1
0.575	0.127	0.973	0.9	0.379	0	LYZ (interacts with) LTF	4434847	4433548	0	LYZ (interacts with) LTF
0.558	0.063	0.973	0.9	0.435	0	PLG (interacts with) SERPING1	4438461	4436285	0	PLG (interacts with) SERPING1
0.558	0.154	0.973	0.9	0.379	0	C1R (interacts with) C1QA	4449877	4444428	0	C1R (interacts with) C1QA
0.91	0.538	0.972	0.9	0.379	0.897	F7 (interacts with) F9	4444589	4433043	0.425	F7 (interacts with) F9
0.709	0.11	0.972	0.9	0.05	0	A2M (interacts with) PLG	4439653	4438461	0	A2M (interacts with) PLG
0.656	0.177	0.972	0.9	0.129	0	SERPINA1 (interacts with) PLG	4448813	4438461	0	SERPINA1 (interacts with) PLG
0.666	0.227	0.972	0.9	0	0	C1S (interacts with) C1QB	4447198	4438900	0	C1S (interacts with) C1QB
0.354	0.606	0.972	0.9	0	0	FGG (interacts with) ORM1	4440740	4434700	0	FGG (interacts with) ORM1
0.651	0.284	0.972	0.9	0	0	SERPINC1 (interacts with) KNG1	4442941	4435537	0	SERPINC1 (interacts with) KNG1
0.723	0.062	0.971	0.9	0	0	ARG1 (interacts with) ASL	4441926	4438296	0	ARG1 (interacts with) ASL
0.548	0.18	0.971	0.9	0.313	0	C1S (interacts with) C1QA	4447198	4444428	0	C1S (interacts with) C1QA
0.583	0	0.971	0.9	0.379	0	FGA (interacts with) F13A1	4438214	4435508	0	FGA (interacts with) F13A1
0.936	0.228	0.97	0	0.45	0	CTSB (interacts with) CTSD	4441541	4433665	0	CTSB (interacts with) CTSD
0.709	0.054	0.97	0.9	0	0	VWF (interacts with) F9	4434871	4433043	0	VWF (interacts with) F9
0.701	0.101	0.97	0.9	0	0	C4B (interacts with) MBL2	4448805	4444298	0	C4B (interacts with) MBL2
0.642	0.232	0.97	0.9	0	0	SERPINA1 (interacts with) APOA1	4448813	4433668	0	SERPINA1 (interacts with) APOA1
0.147	0.644	0.97	0.9	0.129	0	SERPINA10 (interacts with) PROC	4434989	4433614	0	SERPINA10 (interacts with) PROC
0.663	0.185	0.97	0.9	0	0	C1S (interacts with) C1QC	4447198	4444427	0	C1S (interacts with) C1QC
0.343	0.585	0.97	0.9	0	0	FGG (interacts with) SERPINA10	4440740	4434989	0	FGG (interacts with) SERPINA10
0.525	0.426	0.97	0.9	0	0	FGB (interacts with) SERPIND1	4438190	4432868	0	FGB (interacts with) SERPIND1
0.265	0.586	0.97	0.9	0.157	0	FGA (interacts with) PROC	4438214	4433614	0	FGA (interacts with) PROC
0.472	0.488	0.97	0.9	0	0	FGA (interacts with) ORM1	4438214	4434700	0	FGA (interacts with) ORM1
0.677	0.126	0.969	0.9	0.05	0	C4B (interacts with) CFI	4448805	4446295	0	C4B (interacts with) CFI
0.672	0.14	0.969	0.9	0	0	A2M (interacts with) SERPING1	4439653	4436285	0	A2M (interacts with) SERPING1
0.703	0.055	0.969	0.9	0	0	KNG1 (interacts with) SERPINE1	4435537	4433266	0	KNG1 (interacts with) SERPINE1
0.669	0.14	0.969	0.9	0	0	F5 (interacts with) SERPINC1	4442956	4442941	0	F5 (interacts with) SERPINC1
0.547	0	0.969	0.9	0.379	0	FGG (interacts with) F13A1	4440740	4435508	0	FGG (interacts with) F13A1
0.693	0.061	0.968	0.9	0	0	PROS1 (interacts with) MERTK	4446246	4437150	0	PROS1 (interacts with) MERTK
0.693	0.306	0.968	0.9	0.379	0.611	F11 (interacts with) F2	4447185	4438421	0.282	F11 (interacts with) F2
0.288	0.598	0.968	0.9	0	0	APOA1 (interacts with) SERPIND1	4433668	4432868	0	APOA1 (interacts with) SERPIND1
0.678	0.1	0.968	0.9	0	0	A2M (interacts with) APOA1	4439653	4433668	0	A2M (interacts with) APOA1
0.666	0.119	0.968	0.9	0	0	C1R (interacts with) C1QC	4449877	4444427	0	C1R (interacts with) C1QC
0.618	0.242	0.968	0.9	0	0	ORM2 (interacts with) HP	4447873	4441808	0	ORM2 (interacts with) HP
0.551	0.363	0.968	0.9	0	0	C1QB (interacts with) SERPING1	4438900	4436285	0	C1QB (interacts with) SERPING1
0.72	0.573	0.968	0.9	0	0.72	SERPINC1 (interacts with) SERPINA10	4442941	4434989	0.44	SERPINC1 (interacts with) SERPINA10
0.634	0.181	0.967	0.9	0	0	FBP1 (interacts with) ALDOB	4448472	4444463	0	FBP1 (interacts with) ALDOB
0.293	0.583	0.967	0.9	0	0	ORM2 (interacts with) FGA	4447873	4438214	0	ORM2 (interacts with) FGA
0.664	0.11	0.967	0.9	0	0	C3 (interacts with) APOA1	4433951	4433668	0	C3 (interacts with) APOA1
0.36	0.249	0.966	0.9	0.379	0	C5 (interacts with) CPB2	4433289	4432734	0	C5 (interacts with) CPB2
0.89	0.68	0.966	0	0.129	0	F7 (interacts with) SERPINC1	4444589	4442941	0	F7 (interacts with) SERPINC1
0.558	0.095	0.966	0.9	0.264	0	FN1 (interacts with) C3	4441661	4433951	0	FN1 (interacts with) C3
0.792	0.522	0.966	0.9	0	0.699	F11 (interacts with) F9	4447185	4433043	0.392	F11 (interacts with) F9
0.648	0.113	0.966	0.9	0.05	0	A2M (interacts with) KLKB1	4439653	4435478	0	A2M (interacts with) KLKB1
0.603	0.173	0.965	0.9	0.08	0	CTSD (interacts with) CTSZ	4433665	4432998	0	CTSD (interacts with) CTSZ
0.481	0.394	0.965	0.9	0	0	SERPINA1 (interacts with) ORM2	4448813	4447873	0	SERPINA1 (interacts with) ORM2
0.558	0.197	0.965	0.9	0.129	0	F10 (interacts with) SERPIND1	4444587	4432868	0	F10 (interacts with) SERPIND1
0.507	0.349	0.965	0.9	0	0	C1QA (interacts with) SERPING1	4444428	4436285	0	C1QA (interacts with) SERPING1
0.369	0.494	0.965	0.9	0	0	FGB (interacts with) ORM1	4438190	4434700	0	FGB (interacts with) ORM1
0.86	0.254	0.965	0.9	0.379	0.727	F2 (interacts with) F9	4438421	4433043	0.408	F2 (interacts with) F9
0.786	0.404	0.964	0.9	0.379	0.897	F7 (interacts with) F10	4444589	4444587	0.423	F7 (interacts with) F10
0.469	0	0.964	0.9	0.379	0	F2 (interacts with) F13A1	4438421	4435508	0	F2 (interacts with) F13A1
0.444	0.06	0.963	0.9	0.379	0	CLU (interacts with) C9	4438974	4435259	0	CLU (interacts with) C9
0.443	0.063	0.963	0.9	0.379	0	PROS1 (interacts with) F5	4446246	4442956	0	PROS1 (interacts with) F5
0.581	0.2	0.963	0.9	0	0	CP (interacts with) C3	4435459	4433951	0	CP (interacts with) C3
0.437	0.063	0.963	0.9	0.391	0	C2 (interacts with) C5	4437564	4433289	0	C2 (interacts with) C5
0.59	0.17	0.963	0.9	0	0	C4B (interacts with) C1QB	4448805	4438900	0	C4B (interacts with) C1QB
0.595	0.16	0.963	0.9	0	0	SERPINA1 (interacts with) C3	4448813	4433951	0	SERPINA1 (interacts with) C3
0.591	0.169	0.963	0.9	0	0	C8A (interacts with) C5	4442465	4433289	0	C8A (interacts with) C5
0.213	0.119	0.962	0.9	0.523	0	F5 (interacts with) PROC	4442956	4433614	0	F5 (interacts with) PROC
0.118	0.607	0.962	0.9	0	0	ORM2 (interacts with) FGG	4447873	4440740	0	ORM2 (interacts with) FGG
0.415	0.061	0.961	0.9	0.379	0	PROS1 (interacts with) C4BPA	4446246	4442800	0	PROS1 (interacts with) C4BPA
0.549	0.502	0.961	0.9	0	0.691	F12 (interacts with) F9	4434311	4433043	0.422	F12 (interacts with) F9
0.601	0.12	0.961	0.9	0	0	A2M (interacts with) ORM1	4439653	4434700	0	A2M (interacts with) ORM1
0.517	0	0.961	0.9	0.264	0	SERPINA1 (interacts with) FN1	4448813	4441661	0	SERPINA1 (interacts with) FN1
0.38	0.377	0.961	0.9	0.129	0	AGT (interacts with) F2	4442719	4438421	0	AGT (interacts with) F2
0.395	0.408	0.961	0.9	0	0	FGG (interacts with) SERPINF2	4440740	4439481	0	FGG (interacts with) SERPINF2
0.471	0.328	0.961	0.9	0	0	C1QC (interacts with) SERPING1	4444427	4436285	0	C1QC (interacts with) SERPING1
0.556	0.187	0.96	0.9	0	0	LCN2 (interacts with) LTF	4444080	4433548	0	LCN2 (interacts with) LTF
0.576	0.341	0.96	0.9	0.379	0.781	C8A (interacts with) C9	4442465	4435259	0	C8A (interacts with) C9
0.924	0.434	0.96	0.9	0	0.728	SERPINC1 (interacts with) SERPIND1	4442941	4432868	0.434	SERPINC1 (interacts with) SERPIND1
0.621	0	0.96	0.9	0	0	F2 (interacts with) PROCR	4438421	4432992	0	F2 (interacts with) PROCR
0.589	0.063	0.959	0.9	0.08	0	CTSS (interacts with) CTSD	4443237	4433665	0	CTSS (interacts with) CTSD
0.554	0.17	0.959	0.9	0	0	C4B (interacts with) C1QC	4448805	4444427	0	C4B (interacts with) C1QC
0.806	0.396	0.959	0.9	0	0.643	F11 (interacts with) F12	4447185	4434311	0.296	F11 (interacts with) F12
0.589	0.098	0.959	0.9	0	0	CFI (interacts with) C2	4446295	4437564	0	CFI (interacts with) C2
0.519	0.205	0.958	0.9	0	0	LCN2 (interacts with) CAMP	4444080	4437278	0	LCN2 (interacts with) CAMP
0.588	0.064	0.958	0.9	0	0	A2M (interacts with) KNG1	4439653	4435537	0	A2M (interacts with) KNG1
0.402	0.289	0.958	0.9	0.129	0	PROC (interacts with) SERPIND1	4433614	4432868	0	PROC (interacts with) SERPIND1
0.599	0.479	0.958	0.8	0.129	0	SERPINC1 (interacts with) F12	4442941	4434311	0	SERPINC1 (interacts with) F12
0.559	0.107	0.957	0.9	0	0	SAA1 (interacts with) APCS	4447178	4434407	0	SAA1 (interacts with) APCS
0.471	0.254	0.957	0.9	0	0	C9 (interacts with) VTN	4435259	4433357	0	C9 (interacts with) VTN
0.556	0.109	0.957	0.9	0	0	CP (interacts with) APOA1	4435459	4433668	0	CP (interacts with) APOA1
0.557	0.11	0.957	0.9	0	0	FN1 (interacts with) A2M	4441661	4439653	0	FN1 (interacts with) A2M
0.535	0.16	0.957	0.9	0	0	C4B (interacts with) C1QA	4448805	4444428	0	C4B (interacts with) C1QA
0.459	0.276	0.957	0.9	0	0	SERPINA1 (interacts with) FGA	4448813	4438214	0	SERPINA1 (interacts with) FGA
0.44	0.085	0.957	0.9	0.264	0	F5 (interacts with) PLG	4442956	4438461	0	F5 (interacts with) PLG
0.422	0.061	0.956	0.9	0.294	0	CLU (interacts with) LTF	4438974	4433548	0	CLU (interacts with) LTF
0.954	0.07	0.956	0	0	0	FN1 (interacts with) VTN	4441661	4433357	0	FN1 (interacts with) VTN
0.544	0	0.956	0.9	0.129	0	CFD (interacts with) SERPINE1	4440329	4433266	0	CFD (interacts with) SERPINE1
0.583	0	0.956	0.9	0	0	SERPINF2 (interacts with) VWF	4439481	4434871	0	SERPINF2 (interacts with) VWF
0.483	0.53	0.956	0.9	0	0.739	C8B (interacts with) C9	4443704	4435259	0	C8B (interacts with) C9
0.581	0	0.956	0.9	0	0	FGB (interacts with) F13A1	4438190	4435508	0	FGB (interacts with) F13A1
0.51	0.185	0.956	0.9	0	0	SERPINC1 (interacts with) CP	4442941	4435459	0	SERPINC1 (interacts with) CP
0.533	0.134	0.956	0.9	0	0	SERPINC1 (interacts with) C3	4442941	4433951	0	SERPINC1 (interacts with) C3
0.678	0.061	0.955	0.9	0.379	0.561	PROS1 (interacts with) F2	4446246	4438421	0	PROS1 (interacts with) F2
0.442	0	0.955	0.9	0.264	0	FN1 (interacts with) SERPINF2	4441661	4439481	0	FN1 (interacts with) SERPINF2
0.543	0.095	0.955	0.9	0	0	MBL2 (interacts with) C2	4444298	4437564	0	MBL2 (interacts with) C2
0.559	0.076	0.955	0.9	0	0	A2M (interacts with) CLU	4439653	4438974	0	A2M (interacts with) CLU
0.415	0.304	0.955	0.9	0	0	SERPINA1 (interacts with) FGG	4448813	4440740	0	SERPINA1 (interacts with) FGG
0.227	0.402	0.955	0.9	0.157	0	FGG (interacts with) PROC	4440740	4433614	0	FGG (interacts with) PROC
0.203	0.488	0.955	0.9	0	0	ORM2 (interacts with) FGB	4447873	4438190	0	ORM2 (interacts with) FGB
0.527	0.14	0.955	0.9	0	0	CFI (interacts with) C4BPA	4446295	4442800	0	CFI (interacts with) C4BPA
0.531	0.1	0.954	0.9	0	0	C9 (interacts with) C5	4435259	4433289	0	C9 (interacts with) C5
0.315	0.062	0.954	0.9	0.379	0	FN1 (interacts with) F13A1	4441661	4435508	0	FN1 (interacts with) F13A1
0.418	0.2	0.954	0.9	0.129	0	F11 (interacts with) SERPIND1	4447185	4432868	0	F11 (interacts with) SERPIND1
0.534	0.095	0.954	0.9	0	0	SERPINA1 (interacts with) KNG1	4448813	4435537	0	SERPINA1 (interacts with) KNG1
0.54	0.094	0.954	0.9	0	0	KNG1 (interacts with) C3	4435537	4433951	0	KNG1 (interacts with) C3
0.56	0	0.954	0.9	0	0	F10 (interacts with) VWF	4444587	4434871	0	F10 (interacts with) VWF
0.198	0.48	0.954	0.9	0	0	FGG (interacts with) CP	4440740	4435459	0	FGG (interacts with) CP
0.559	0	0.954	0.9	0	0	SERPINC1 (interacts with) FN1	4442941	4441661	0	SERPINC1 (interacts with) FN1
0.543	0.062	0.953	0.9	0	0	SAA1 (interacts with) APOA1	4447178	4433668	0	SAA1 (interacts with) APOA1
0.547	0.06	0.953	0.9	0	0	PROS1 (interacts with) PROCR	4446246	4432992	0	PROS1 (interacts with) PROCR
0.472	0.169	0.953	0.9	0.067	0	HP (interacts with) LTF	4441808	4433548	0	HP (interacts with) LTF
0.658	0.062	0.953	0.8	0.358	0	MASP2 (interacts with) SERPING1	4447034	4436285	0	MASP2 (interacts with) SERPING1
0.311	0	0.953	0.9	0.379	0	SERPINF2 (interacts with) F13A1	4439481	4435508	0	SERPINF2 (interacts with) F13A1
0.422	0.255	0.953	0.9	0	0	FGG (interacts with) KNG1	4440740	4435537	0	FGG (interacts with) KNG1
0.952	0	0.952	0	0	0	ADIPOQ (interacts with) CRP	4447630	4434405	0	ADIPOQ (interacts with) CRP
0.511	0.114	0.952	0.9	0	0	APCS (interacts with) APOA1	4434407	4433668	0	APCS (interacts with) APOA1
0.156	0.484	0.952	0.9	0	0	CTSS (interacts with) LYZ	4443237	4434847	0	CTSS (interacts with) LYZ
0.448	0.213	0.952	0.9	0	0	A2M (interacts with) VWF	4439653	4434871	0	A2M (interacts with) VWF
0.475	0.174	0.952	0.9	0	0	KNG1 (interacts with) SERPIND1	4435537	4432868	0	KNG1 (interacts with) SERPIND1
0.291	0.384	0.952	0.9	0	0	SERPINF2 (interacts with) FGB	4439481	4438190	0	SERPINF2 (interacts with) FGB
0.519	0.064	0.951	0.9	0	0	LCN2 (interacts with) HP	4444080	4441808	0	LCN2 (interacts with) HP
0.538	0	0.951	0.9	0	0	GP5 (interacts with) SERPIND1	4447055	4432868	0	GP5 (interacts with) SERPIND1
0.399	0.26	0.951	0.9	0	0	SERPINA1 (interacts with) FGB	4448813	4438190	0	SERPINA1 (interacts with) FGB
0.528	0.061	0.951	0.9	0	0	SERPINA1 (interacts with) CLU	4448813	4438974	0	SERPINA1 (interacts with) CLU
0.531	0	0.951	0.9	0	0	KNG1 (interacts with) VWF	4435537	4434871	0	KNG1 (interacts with) VWF
0.444	0.204	0.951	0.9	0	0	KNG1 (interacts with) APOA1	4435537	4433668	0	KNG1 (interacts with) APOA1
0.494	0.115	0.951	0.9	0	0	ORM2 (interacts with) A2M	4447873	4439653	0	ORM2 (interacts with) A2M
0.535	0	0.951	0.9	0	0	C3 (interacts with) MPO	4433951	4433305	0	C3 (interacts with) MPO
0.64	0	0.95	0.9	0.379	0.612	PROS1 (interacts with) PROC	4446246	4433614	0	PROS1 (interacts with) PROC
0.472	0.138	0.95	0.9	0	0	LYZ (interacts with) MPO	4434847	4433305	0	LYZ (interacts with) MPO
0.349	0.088	0.95	0.9	0.264	0	FN1 (interacts with) FGA	4441661	4438214	0	FN1 (interacts with) FGA
0.519	0.052	0.95	0.9	0	0	FN1 (interacts with) KNG1	4441661	4435537	0	FN1 (interacts with) KNG1
0.407	0.231	0.95	0.9	0	0	F13A1 (interacts with) VWF	4435508	4434871	0	F13A1 (interacts with) VWF
0.514	0.062	0.95	0.9	0	0	C4B (interacts with) FCN1	4448805	4443817	0	C4B (interacts with) FCN1
0.148	0.455	0.95	0.9	0	0.695	F11 (interacts with) PROC	4447185	4433614	0.351	F11 (interacts with) PROC
0.436	0.185	0.95	0.9	0	0	A2M (interacts with) FGA	4439653	4438214	0	A2M (interacts with) FGA
0.478	0.123	0.95	0.9	0	0	SERPINF2 (interacts with) KNG1	4439481	4435537	0	SERPINF2 (interacts with) KNG1
0.95	0.044	0.95	0	0	0	ACE (interacts with) KNG1	4436887	4435537	0	ACE (interacts with) KNG1
0.732	0.148	0.95	0.8	0.05	0	PLG (interacts with) C3	4438461	4433951	0	PLG (interacts with) C3
0.264	0	0.95	0.9	0.379	0	C1QA (interacts with) CRP	4444428	4434405	0	C1QA (interacts with) CRP
0.44	0.182	0.95	0.9	0	0	FGG (interacts with) A2M	4440740	4439653	0	FGG (interacts with) A2M
0.727	0.297	0.949	0.9	0	0.701	SERPINA1 (interacts with) SERPINF2	4448813	4439481	0.447	SERPINA1 (interacts with) SERPINF2
0.458	0.062	0.949	0.9	0.129	0	CFD (interacts with) SERPING1	4440329	4436285	0	CFD (interacts with) SERPING1
0.251	0	0.949	0.9	0.379	0	C8B (interacts with) CLU	4443704	4438974	0	C8B (interacts with) CLU
0.473	0.106	0.948	0.9	0	0	C1R (interacts with) C2	4449877	4437564	0	C1R (interacts with) C2
0.329	0.296	0.948	0.9	0	0	FGA (interacts with) KNG1	4438214	4435537	0	FGA (interacts with) KNG1
0.462	0.098	0.947	0.9	0	0	CLU (interacts with) SERPING1	4438974	4436285	0	CLU (interacts with) SERPING1
0.167	0	0.947	0.9	0.416	0	GP5 (interacts with) F2	4447055	4438421	0	GP5 (interacts with) F2
0.42	0.168	0.947	0.9	0	0	A2M (interacts with) FGB	4439653	4438190	0	A2M (interacts with) FGB
0.301	0.313	0.947	0.9	0	0	FGB (interacts with) KNG1	4438190	4435537	0	FGB (interacts with) KNG1
0.73	0.063	0.947	0.9	0.379	0.754	C3 (interacts with) C5	4433951	4433289	0	C3 (interacts with) C5
0.355	0.231	0.946	0.9	0	0	CAMP (interacts with) LTF	4437278	4433548	0	CAMP (interacts with) LTF
0.298	0.088	0.946	0.9	0.264	0	FN1 (interacts with) FGG	4441661	4440740	0	FN1 (interacts with) FGG
0.3	0.084	0.946	0.9	0.264	0	FN1 (interacts with) FGB	4441661	4438190	0	FN1 (interacts with) FGB
0.284	0.316	0.946	0.9	0	0	SERPINF2 (interacts with) ORM1	4439481	4434700	0	SERPINF2 (interacts with) ORM1
0.467	0.064	0.946	0.9	0.061	0	CFB (interacts with) C5	4448835	4433289	0	CFB (interacts with) C5
0.866	0.158	0.946	0.9	0	0.543	CFB (interacts with) CFH	4448835	4442881	0	CFB (interacts with) CFH
0.474	0	0.945	0.9	0	0	FN1 (interacts with) CLU	4441661	4438974	0	FN1 (interacts with) CLU
0.473	0	0.945	0.9	0	0	VWF (interacts with) SERPIND1	4434871	4432868	0	VWF (interacts with) SERPIND1
0.287	0.295	0.945	0.9	0	0	SERPINA1 (interacts with) F5	4448813	4442956	0	SERPINA1 (interacts with) F5
0.116	0.358	0.945	0.9	0.157	0	FGB (interacts with) PROC	4438190	4433614	0	FGB (interacts with) PROC
0.343	0.242	0.945	0.9	0	0	FGA (interacts with) APCS	4438214	4434407	0	FGA (interacts with) APCS
0.359	0.217	0.945	0.9	0	0	FGA (interacts with) C3	4438214	4433951	0	FGA (interacts with) C3
0.164	0.396	0.945	0.9	0	0	FGA (interacts with) CP	4438214	4435459	0	FGA (interacts with) CP
0.586	0.049	0.944	0	0.87	0	CP (interacts with) MPO	4435459	4433305	0	CP (interacts with) MPO
0.087	0	0.944	0.9	0.435	0	CFD (interacts with) SERPINF2	4440329	4439481	0	CFD (interacts with) SERPINF2
0.451	0.061	0.943	0.9	0	0	GSN (interacts with) APCS	4444265	4434407	0	GSN (interacts with) APCS
0.434	0.078	0.943	0.9	0	0	PROS1 (interacts with) FGB	4446246	4438190	0	PROS1 (interacts with) FGB
0.09	0.111	0.943	0.9	0.379	0	CP (interacts with) PROC	4435459	4433614	0	CP (interacts with) PROC
0.398	0.076	0.943	0.9	0.104	0	FN1 (interacts with) APOA1	4441661	4433668	0	FN1 (interacts with) APOA1
0.445	0.061	0.943	0.9	0	0	SERPINA1 (interacts with) PROS1	4448813	4446246	0	SERPINA1 (interacts with) PROS1
0.205	0.25	0.943	0.9	0.157	0	F10 (interacts with) FGA	4444587	4438214	0	F10 (interacts with) FGA
0.441	0.063	0.943	0.9	0	0	F5 (interacts with) SERPINA10	4442956	4434989	0	F5 (interacts with) SERPINA10
0.211	0.345	0.943	0.9	0	0	ORM2 (interacts with) SERPINF2	4447873	4439481	0	ORM2 (interacts with) SERPINF2
0.443	0.055	0.942	0.9	0	0	CFP (interacts with) C5	4434012	4433289	0	CFP (interacts with) C5
0.419	0.087	0.942	0.9	0	0	PROS1 (interacts with) FGG	4446246	4440740	0	PROS1 (interacts with) FGG
0.416	0.095	0.942	0.9	0	0	PROS1 (interacts with) A2M	4446246	4439653	0	PROS1 (interacts with) A2M
0.386	0.145	0.942	0.9	0	0	F13B (interacts with) SERPIND1	4442875	4432868	0	F13B (interacts with) SERPIND1
0.408	0.108	0.942	0.9	0	0	KNG1 (interacts with) CP	4435537	4435459	0	KNG1 (interacts with) CP
0.129	0.063	0.942	0.9	0.379	0	ORM1 (interacts with) SERPINE1	4434700	4433266	0	ORM1 (interacts with) SERPINE1
0.448	0	0.942	0.9	0	0	FGA (interacts with) VWF	4438214	4434871	0	FGA (interacts with) VWF
0.432	0.064	0.941	0.9	0.294	0.544	C2 (interacts with) MASP1	4437564	4437260	0	C2 (interacts with) MASP1
0.226	0.308	0.941	0.9	0	0	F13B (interacts with) F2	4442875	4438421	0	F13B (interacts with) F2
0.422	0.076	0.941	0.9	0	0	F5 (interacts with) F13A1	4442956	4435508	0	F5 (interacts with) F13A1
0.399	0.105	0.941	0.9	0	0	C3 (interacts with) CPB2	4433951	4432734	0	C3 (interacts with) CPB2
0.39	0.102	0.94	0.9	0	0	ARG1 (interacts with) MPO	4441926	4433305	0	ARG1 (interacts with) MPO
0.422	0.053	0.94	0.9	0	0	A2M (interacts with) SERPINE1	4439653	4433266	0	A2M (interacts with) SERPINE1
0.79	0.196	0.94	0.9	0	0.739	SERPINA1 (interacts with) SERPINC1	4448813	4442941	0.448	SERPINA1 (interacts with) SERPINC1
0.938	0.069	0.94	0	0	0	VCAM1 (interacts with) ICAM1	4437090	4435501	0	VCAM1 (interacts with) ICAM1
0.37	0.13	0.94	0.9	0	0	KNG1 (interacts with) ORM1	4435537	4434700	0	KNG1 (interacts with) ORM1
0.24	0.184	0.94	0.9	0.157	0	F10 (interacts with) FGG	4444587	4440740	0	F10 (interacts with) FGG
0.427	0	0.94	0.9	0	0	F5 (interacts with) SERPINE1	4442956	4433266	0	F5 (interacts with) SERPINE1
0.312	0.2	0.94	0.9	0	0	FGG (interacts with) C3	4440740	4433951	0	FGG (interacts with) C3
0.415	0.069	0.94	0.9	0	0	FGB (interacts with) SERPINE1	4438190	4433266	0	FGB (interacts with) SERPINE1
0.328	0.174	0.939	0.9	0	0	C9 (interacts with) C8G	4435259	4433295	0	C9 (interacts with) C8G
0.399	0.074	0.939	0.9	0	0	PROS1 (interacts with) FGA	4446246	4438214	0	PROS1 (interacts with) FGA
0.39	0.082	0.939	0.9	0	0	FN1 (interacts with) CP	4441661	4435459	0	FN1 (interacts with) CP
0.322	0.179	0.939	0.9	0	0	F5 (interacts with) FGA	4442956	4438214	0	F5 (interacts with) FGA
0.42	0	0.939	0.9	0	0	F5 (interacts with) VWF	4442956	4434871	0	F5 (interacts with) VWF
0.38	0.1	0.939	0.9	0	0	ORM2 (interacts with) C3	4447873	4433951	0	ORM2 (interacts with) C3
0.243	0.923	0.939	0	0	0	FGB (interacts with) C9	4438190	4435259	0	FGB (interacts with) C9
0.328	0.158	0.939	0.9	0.05	0	F2 (interacts with) C5	4438421	4433289	0	F2 (interacts with) C5
0.368	0.108	0.938	0.9	0	0	LCN2 (interacts with) ORM1	4444080	4434700	0	LCN2 (interacts with) ORM1
0.95	0.227	0.938	0.9	0	0.751	C4B (interacts with) C3	4448805	4433951	0	C4B (interacts with) C3
0.729	0.14	0.938	0.9	0	0.661	F11 (interacts with) F10	4447185	4444587	0.318	F11 (interacts with) F10
0.734	0.061	0.938	0.9	0.157	0.604	MBL2 (interacts with) FCN1	4444298	4443817	0	MBL2 (interacts with) FCN1
0.407	0	0.938	0.9	0	0	AGT (interacts with) CTSD	4442719	4433665	0	AGT (interacts with) CTSD
0.806	0.2	0.938	0.9	0	0.763	F10 (interacts with) F2	4444587	4438421	0.391	F10 (interacts with) F2
0.401	0.061	0.938	0.9	0	0	C1S (interacts with) CRP	4447198	4434405	0	C1S (interacts with) CRP
0.399	0.061	0.938	0.9	0	0	C1R (interacts with) CRP	4449877	4434405	0	C1R (interacts with) CRP
0.243	0.922	0.938	0	0	0	FGA (interacts with) C9	4438214	4435259	0	FGA (interacts with) C9
0.399	0	0.937	0.9	0	0	SERPINA1 (interacts with) VWF	4448813	4434871	0	SERPINA1 (interacts with) VWF
0.235	0.921	0.937	0	0	0	FGG (interacts with) C9	4440740	4435259	0	FGG (interacts with) C9
0.348	0.116	0.937	0.9	0	0	C1QC (interacts with) C2	4444427	4437564	0	C1QC (interacts with) C2
0.33	0.125	0.936	0.9	0	0	SAA1 (interacts with) C3	4447178	4433951	0	SAA1 (interacts with) C3
0.391	0	0.936	0.9	0	0	CLU (interacts with) KNG1	4438974	4435537	0	CLU (interacts with) KNG1
0.377	0.061	0.936	0.9	0	0	PROS1 (interacts with) PLG	4446246	4438461	0	PROS1 (interacts with) PLG
0.356	0.097	0.936	0.9	0	0	LYZ (interacts with) C3	4434847	4433951	0	LYZ (interacts with) C3
0.392	0	0.936	0.9	0	0	VWF (interacts with) PROC	4434871	4433614	0	VWF (interacts with) PROC
0.735	0.065	0.936	0.9	0	0.663	SERPINF2 (interacts with) SERPINE1	4439481	4433266	0.446	SERPINF2 (interacts with) SERPINE1
0.288	0.18	0.936	0.9	0	0	AGT (interacts with) C3	4442719	4433951	0	AGT (interacts with) C3
0.171	0.192	0.936	0.9	0.157	0	F10 (interacts with) FGB	4444587	4438190	0	F10 (interacts with) FGB
0.898	0.063	0.935	0	0.379	0	CFP (interacts with) C3	4434012	4433951	0	CFP (interacts with) C3
0	0.379	0.935	0.9	0	0	F13B (interacts with) PROC	4442875	4433614	0	F13B (interacts with) PROC
0.925	0.064	0.935	0.9	0.313	0.923	MASP2 (interacts with) MASP1	4447034	4437260	0	MASP2 (interacts with) MASP1
0.268	0.188	0.935	0.9	0	0	SERPING1 (interacts with) VWF	4436285	4434871	0	SERPING1 (interacts with) VWF
0.369	0.064	0.935	0.9	0	0	F5 (interacts with) KNG1	4442956	4435537	0	F5 (interacts with) KNG1
0.286	0.163	0.935	0.9	0	0	F5 (interacts with) FGG	4442956	4440740	0	F5 (interacts with) FGG
0.309	0.135	0.935	0.9	0	0	ORM2 (interacts with) KNG1	4447873	4435537	0	ORM2 (interacts with) KNG1
0.633	0.089	0.934	0.9	0	0.674	SERPINA1 (interacts with) SERPING1	4448813	4436285	0.447	SERPINA1 (interacts with) SERPING1
0.33	0.096	0.934	0.9	0	0	VTN (interacts with) C5	4433357	4433289	0	VTN (interacts with) C5
0.375	0	0.934	0.9	0	0	FGG (interacts with) VWF	4440740	4434871	0	FGG (interacts with) VWF
0.31	0.114	0.933	0.9	0	0	PROS1 (interacts with) FN1	4446246	4441661	0	PROS1 (interacts with) FN1
0.345	0.061	0.933	0.9	0	0	PROS1 (interacts with) SERPINF2	4446246	4439481	0	PROS1 (interacts with) SERPINF2
0.341	0	0.933	0.9	0.076	0	HP (interacts with) FTH1	4441808	4436083	0	HP (interacts with) FTH1
0.134	0.298	0.933	0.9	0	0	APOA1 (interacts with) PROC	4433668	4433614	0	APOA1 (interacts with) PROC
0.509	0.2	0.933	0.9	0	0.768	SERPINA1 (interacts with) SERPIND1	4448813	4432868	0.439	SERPINA1 (interacts with) SERPIND1
0.137	0.286	0.933	0.9	0	0	C8B (interacts with) VTN	4443704	4433357	0	C8B (interacts with) VTN
0.264	0.171	0.933	0.9	0	0	F5 (interacts with) FGB	4442956	4438190	0	F5 (interacts with) FGB
0.262	0.16	0.932	0.9	0	0	ARG1 (interacts with) HP	4441926	4441808	0	ARG1 (interacts with) HP
0.349	0	0.932	0.9	0	0	FGB (interacts with) VWF	4438190	4434871	0	FGB (interacts with) VWF
0.297	0.117	0.932	0.9	0	0	C1QB (interacts with) C2	4438900	4437564	0	C1QB (interacts with) C2
0.665	0.806	0.932	0	0	0	FGA (interacts with) CPB2	4438214	4432734	0	FGA (interacts with) CPB2
0.187	0.919	0.931	0	0	0	APOM (interacts with) FGB	4444651	4438190	0	APOM (interacts with) FGB
0.296	0.105	0.931	0.9	0	0	CAMP (interacts with) LYZ	4437278	4434847	0	CAMP (interacts with) LYZ
0.297	0.101	0.931	0.9	0	0	LCN2 (interacts with) LYZ	4444080	4434847	0	LCN2 (interacts with) LYZ
0.328	0.062	0.931	0.9	0	0	CLU (interacts with) PLG	4438974	4438461	0	CLU (interacts with) PLG
0.133	0.205	0.931	0.9	0.129	0	SERPINA1 (interacts with) PROC	4448813	4433614	0	SERPINA1 (interacts with) PROC
0.33	0.06	0.931	0.9	0	0	SERPINF2 (interacts with) CLU	4439481	4438974	0	SERPINF2 (interacts with) CLU
0.126	0.273	0.931	0.9	0	0	AGT (interacts with) CPB2	4442719	4432734	0	AGT (interacts with) CPB2
0.098	0.297	0.931	0.9	0	0	C8A (interacts with) VTN	4442465	4433357	0	C8A (interacts with) VTN
0.296	0.099	0.931	0.9	0	0	F5 (interacts with) APOA1	4442956	4433668	0	F5 (interacts with) APOA1
0.31	0.086	0.931	0.9	0	0	ORM2 (interacts with) LCN2	4447873	4444080	0	ORM2 (interacts with) LCN2
0.344	0	0.931	0.9	0	0	SERPINC1 (interacts with) F13A1	4442941	4435508	0	SERPINC1 (interacts with) F13A1
0.318	0.062	0.93	0.9	0	0	PROS1 (interacts with) F13A1	4446246	4435508	0	PROS1 (interacts with) F13A1
0.329	0	0.93	0.9	0	0	LYZ (interacts with) APCS	4434847	4434407	0	LYZ (interacts with) APCS
0.252	0.145	0.93	0.9	0	0	FTH1 (interacts with) CTSD	4436083	4433665	0	FTH1 (interacts with) CTSD
0.581	0.147	0.93	0.9	0	0.752	SERPINA10 (interacts with) SERPIND1	4434989	4432868	0.397	SERPINA10 (interacts with) SERPIND1
0.313	0.063	0.93	0.9	0	0	C8G (interacts with) C5	4433295	4433289	0	C8G (interacts with) C5
0.292	0.096	0.93	0.9	0	0	F5 (interacts with) A2M	4442956	4439653	0	F5 (interacts with) A2M
0.293	0.091	0.93	0.9	0	0	F5 (interacts with) C3	4442956	4433951	0	F5 (interacts with) C3
0.316	0.064	0.93	0.9	0	0	FGG (interacts with) SERPING1	4440740	4436285	0	FGG (interacts with) SERPING1
0.641	0.178	0.929	0.9	0	0.723	CTSC (interacts with) CTSZ	4433384	4432998	0	CTSC (interacts with) CTSZ
0.171	0.212	0.929	0.9	0	0	CTSS (interacts with) CFP	4443237	4434012	0	CTSS (interacts with) CFP
0.327	0	0.929	0.9	0	0	CLU (interacts with) ORM1	4438974	4434700	0	CLU (interacts with) ORM1
0.306	0.061	0.929	0.9	0	0	PROS1 (interacts with) KNG1	4446246	4435537	0	PROS1 (interacts with) KNG1
0.645	0.064	0.929	0.9	0	0.711	SERPINF2 (interacts with) SERPING1	4439481	4436285	0.44	SERPINF2 (interacts with) SERPING1
0.298	0.076	0.929	0.9	0	0	FGG (interacts with) SERPINE1	4440740	4433266	0	FGG (interacts with) SERPINE1
0.703	0.773	0.929	0	0	0	SERPINC1 (interacts with) CPB2	4442941	4432734	0	SERPINC1 (interacts with) CPB2
0.267	0.111	0.929	0.9	0	0	C3 (interacts with) SERPIND1	4433951	4432868	0	C3 (interacts with) SERPIND1
0.31	0.051	0.928	0.9	0	0	CLU (interacts with) C5	4438974	4433289	0	CLU (interacts with) C5
0.282	0.083	0.928	0.9	0	0	PROS1 (interacts with) SERPINE1	4446246	4433266	0	PROS1 (interacts with) SERPINE1
0.267	0.064	0.928	0.9	0.079	0	FTH1 (interacts with) LTF	4436083	4433548	0	FTH1 (interacts with) LTF
0.297	0.071	0.928	0.9	0	0	FN1 (interacts with) SERPIND1	4441661	4432868	0	FN1 (interacts with) SERPIND1
0.293	0.063	0.928	0.9	0	0	SERPING1 (interacts with) ORM1	4436285	4434700	0	SERPING1 (interacts with) ORM1
0.186	0.195	0.928	0.9	0	0	PLG (interacts with) ORM1	4438461	4434700	0	PLG (interacts with) ORM1
0.291	0.063	0.927	0.9	0	0	CTSC (interacts with) MPO	4433384	4433305	0	CTSC (interacts with) MPO
0.292	0.061	0.927	0.9	0	0	PROS1 (interacts with) VWF	4446246	4434871	0	PROS1 (interacts with) VWF
0.211	0.152	0.927	0.9	0	0	LYZ (interacts with) ORM1	4434847	4434700	0	LYZ (interacts with) ORM1
0.268	0.085	0.927	0.9	0	0	FN1 (interacts with) SERPING1	4441661	4436285	0	FN1 (interacts with) SERPING1
0.205	0	0.927	0.9	0.157	0	SERPINA1 (interacts with) CTSC	4448813	4433384	0	SERPINA1 (interacts with) CTSC
0.228	0.137	0.927	0.9	0	0	SERPING1 (interacts with) F13A1	4436285	4435508	0	SERPING1 (interacts with) F13A1
0.262	0.092	0.927	0.9	0	0	KNG1 (interacts with) SERPINA10	4435537	4434989	0	KNG1 (interacts with) SERPINA10
0.506	0.113	0.927	0.9	0	0.555	C1S (interacts with) C2	4447198	4437564	0	C1S (interacts with) C2
0.072	0.278	0.927	0.9	0	0	F5 (interacts with) ORM1	4442956	4434700	0	F5 (interacts with) ORM1
0.218	0.143	0.927	0.9	0	0	ORM1 (interacts with) LTF	4434700	4433548	0	ORM1 (interacts with) LTF
0.156	0.213	0.927	0.9	0	0	ORM2 (interacts with) F5	4447873	4442956	0	ORM2 (interacts with) F5
0.266	0.083	0.926	0.9	0	0	CLU (interacts with) VWF	4438974	4434871	0	CLU (interacts with) VWF
0.266	0.083	0.926	0.9	0	0	PROS1 (interacts with) SERPING1	4446246	4436285	0	PROS1 (interacts with) SERPING1
0.217	0.138	0.926	0.9	0	0	LYZ (interacts with) CFP	4434847	4434012	0	LYZ (interacts with) CFP
0.298	0	0.926	0.9	0	0	F13A1 (interacts with) SERPINE1	4435508	4433266	0	F13A1 (interacts with) SERPINE1
0.197	0.153	0.926	0.9	0	0	F5 (interacts with) SERPINF2	4442956	4439481	0	F5 (interacts with) SERPINF2
0.282	0.061	0.926	0.9	0	0	FGG (interacts with) CLU	4440740	4438974	0	FGG (interacts with) CLU
0.293	0	0.926	0.9	0	0	ORM2 (interacts with) CLU	4447873	4438974	0	ORM2 (interacts with) CLU
0.266	0.076	0.926	0.9	0	0	FGA (interacts with) SERPINE1	4438214	4433266	0	FGA (interacts with) SERPINE1
0.279	0.064	0.926	0.9	0	0	FGA (interacts with) SERPING1	4438214	4436285	0	FGA (interacts with) SERPING1
0.286	0	0.925	0.9	0	0	CLU (interacts with) SERPINE1	4438974	4433266	0	CLU (interacts with) SERPINE1
0.269	0.061	0.925	0.9	0	0	CLU (interacts with) FGA	4438974	4438214	0	CLU (interacts with) FGA
0.283	0	0.925	0.9	0	0	F13A1 (interacts with) ORM1	4435508	4434700	0	F13A1 (interacts with) ORM1
0.144	0.086	0.925	0.9	0.157	0	FCN1 (interacts with) C2	4443817	4437564	0	FCN1 (interacts with) C2
0.101	0.13	0.925	0.9	0.157	0	SERPINA1 (interacts with) CTSZ	4448813	4432998	0	SERPINA1 (interacts with) CTSZ
0.24	0.102	0.925	0.9	0	0	F10 (interacts with) F13B	4444587	4442875	0	F10 (interacts with) F13B
0.211	0.133	0.925	0.9	0	0	F5 (interacts with) SERPIND1	4442956	4432868	0	F5 (interacts with) SERPIND1
0.144	0.197	0.925	0.9	0	0	ORM2 (interacts with) PLG	4447873	4438461	0	ORM2 (interacts with) PLG
0.483	0.133	0.924	0.9	0	0.811	SERPINA1 (interacts with) SERPINA10	4448813	4434989	0.444	SERPINA1 (interacts with) SERPINA10
0.359	0	0.924	0.9	0	0.647	SERPING1 (interacts with) SERPINE1	4436285	4433266	0.447	SERPING1 (interacts with) SERPINE1
0.205	0.124	0.924	0.9	0	0	KNG1 (interacts with) PROC	4435537	4433614	0	KNG1 (interacts with) PROC
0.21	0.103	0.923	0.9	0	0	CTSC (interacts with) GRN	4433384	4432632	0	CTSC (interacts with) GRN
0.189	0.13	0.923	0.9	0	0	CTSS (interacts with) LTF	4443237	4433548	0	CTSS (interacts with) LTF
0.267	0	0.923	0.9	0	0	LCN2 (interacts with) CTSD	4444080	4433665	0	LCN2 (interacts with) CTSD
0.25	0.061	0.923	0.9	0	0	LCN2 (interacts with) ARG1	4444080	4441926	0	LCN2 (interacts with) ARG1
0.247	0.061	0.923	0.9	0	0	PROS1 (interacts with) ORM1	4446246	4434700	0	PROS1 (interacts with) ORM1
0.1	0.22	0.923	0.9	0	0	ARG1 (interacts with) ORM1	4441926	4434700	0	ARG1 (interacts with) ORM1
0.267	0	0.923	0.9	0	0	GP5 (interacts with) SERPINC1	4447055	4442941	0	GP5 (interacts with) SERPINC1
0.267	0	0.923	0.9	0	0	KNG1 (interacts with) F13A1	4435537	4435508	0	KNG1 (interacts with) F13A1
0.25	0.064	0.923	0.9	0	0	KNG1 (interacts with) C5	4435537	4433289	0	KNG1 (interacts with) C5
0.048	0	0.923	0.9	0.264	0	F5 (interacts with) CFD	4442956	4440329	0	F5 (interacts with) CFD
0.246	0.064	0.923	0.9	0	0	FGB (interacts with) SERPING1	4438190	4436285	0	FGB (interacts with) SERPING1
0.147	0.165	0.922	0.9	0	0	CTSS (interacts with) FTH1	4443237	4436083	0	CTSS (interacts with) FTH1
0.208	0.096	0.922	0.9	0	0	HP (interacts with) CAMP	4441808	4437278	0	HP (interacts with) CAMP
0.253	0	0.922	0.9	0	0	HP (interacts with) CTSD	4441808	4433665	0	HP (interacts with) CTSD
0.915	0.116	0.922	0	0	0	C4B (interacts with) C8A	4448805	4442465	0	C4B (interacts with) C8A
0.673	0.062	0.922	0.9	0	0.691	C4B (interacts with) C5	4448805	4433289	0	C4B (interacts with) C5
0.208	0.097	0.922	0.9	0	0	A2M (interacts with) F13A1	4439653	4435508	0	A2M (interacts with) F13A1
0.138	0.085	0.922	0.9	0.129	0	SERPINA1 (interacts with) CFD	4448813	4440329	0	SERPINA1 (interacts with) CFD
0.235	0.062	0.922	0.9	0	0	CFD (interacts with) CLU	4440329	4438974	0	CFD (interacts with) CLU
0.256	0	0.922	0.9	0	0	PLG (interacts with) F13A1	4438461	4435508	0	PLG (interacts with) F13A1
0.205	0.087	0.921	0.9	0	0	LYZ (interacts with) CTSC	4434847	4433384	0	LYZ (interacts with) CTSC
0.187	0.107	0.921	0.9	0	0	HP (interacts with) LYZ	4441808	4434847	0	HP (interacts with) LYZ
0.211	0.087	0.921	0.9	0	0	F5 (interacts with) F13B	4442956	4442875	0	F5 (interacts with) F13B
0.227	0.061	0.921	0.9	0	0	F5 (interacts with) FN1	4442956	4441661	0	F5 (interacts with) FN1
0.738	0.172	0.921	0.9	0	0.882	CFB (interacts with) C2	4448835	4437564	0	CFB (interacts with) C2
0.193	0.098	0.92	0.9	0	0	SERPINA1 (interacts with) F13A1	4448813	4435508	0	SERPINA1 (interacts with) F13A1
0.17	0.117	0.92	0.9	0	0	C1QA (interacts with) C2	4444428	4437564	0	C1QA (interacts with) C2
0.236	0	0.92	0.9	0	0	C1QC (interacts with) CRP	4444427	4434405	0	C1QC (interacts with) CRP
0.222	0.062	0.92	0.9	0	0	C3 (interacts with) GRN	4433951	4432632	0	C3 (interacts with) GRN
0.206	0.062	0.919	0.9	0	0	MPO (interacts with) GRN	4433305	4432632	0	MPO (interacts with) GRN
0.206	0.062	0.919	0.9	0	0	SAA1 (interacts with) F2	4447178	4438421	0	SAA1 (interacts with) F2
0.186	0.088	0.919	0.9	0	0	CAMP (interacts with) CFP	4437278	4434012	0	CAMP (interacts with) CFP
0.213	0.061	0.919	0.9	0	0	CLU (interacts with) FGB	4438974	4438190	0	CLU (interacts with) FGB
0.197	0.08	0.919	0.9	0	0	ARG1 (interacts with) LYZ	4441926	4434847	0	ARG1 (interacts with) LYZ
0.213	0.061	0.919	0.9	0	0	HP (interacts with) CFP	4441808	4434012	0	HP (interacts with) CFP
0.168	0.104	0.919	0.9	0	0	CP (interacts with) SERPIND1	4435459	4432868	0	CP (interacts with) SERPIND1
0.442	0	0.919	0.9	0	0.761	SERPINA1 (interacts with) SERPINE1	4448813	4433266	0.449	SERPINA1 (interacts with) SERPINE1
0.429	0.145	0.919	0.9	0	0.877	F10 (interacts with) PROC	4444587	4433614	0.418	F10 (interacts with) PROC
0.206	0.061	0.918	0.9	0	0	SAA1 (interacts with) AGT	4447178	4442719	0	SAA1 (interacts with) AGT
0.219	0	0.918	0.9	0	0	F13A1 (interacts with) SERPIND1	4435508	4432868	0	F13A1 (interacts with) SERPIND1
0.295	0.16	0.918	0.9	0	0.726	F5 (interacts with) CP	4442956	4435459	0	F5 (interacts with) CP
0.211	0	0.917	0.9	0	0	PROS1 (interacts with) CLU	4446246	4438974	0	PROS1 (interacts with) CLU
0.121	0.137	0.917	0.9	0	0	ARG1 (interacts with) CAMP	4441926	4437278	0	ARG1 (interacts with) CAMP
0.195	0.062	0.917	0.9	0	0	LYZ (interacts with) CTSD	4434847	4433665	0	LYZ (interacts with) CTSD
0.187	0.061	0.916	0.9	0	0	SAA1 (interacts with) KNG1	4447178	4435537	0	SAA1 (interacts with) KNG1
0.074	0.062	0.916	0.9	0.157	0	CFD (interacts with) FGA	4440329	4438214	0	CFD (interacts with) FGA
0.092	0	0.916	0.9	0.157	0	CFD (interacts with) FGB	4440329	4438190	0	CFD (interacts with) FGB
0.088	0	0.916	0.9	0.157	0	AGT (interacts with) CTSZ	4442719	4432998	0	AGT (interacts with) CTSZ
0.724	0.115	0.916	0.9	0	0.917	F10 (interacts with) F9	4444587	4433043	0.443	F10 (interacts with) F9
0.799	0.326	0.916	0	0.432	0	PLG (interacts with) CPB2	4438461	4432734	0	PLG (interacts with) CPB2
0.13	0.11	0.916	0.9	0.05	0	C3 (interacts with) PROC	4433951	4433614	0	C3 (interacts with) PROC
0.194	0	0.915	0.9	0	0	CAMP (interacts with) CTSD	4437278	4433665	0	CAMP (interacts with) CTSD
0.167	0.063	0.915	0.9	0	0	ARG1 (interacts with) C3	4441926	4433951	0	ARG1 (interacts with) C3
0.043	0.192	0.915	0.9	0	0	FTL (interacts with) GRN	4444869	4432632	0	FTL (interacts with) GRN
0.137	0	0.915	0.9	0.099	0	F11 (interacts with) GP5	4447185	4447055	0	F11 (interacts with) GP5
0.158	0.077	0.915	0.9	0	0	CFD (interacts with) VWF	4440329	4434871	0	CFD (interacts with) VWF
0.097	0.141	0.915	0.9	0	0	VTN (interacts with) C8G	4433357	4433295	0	VTN (interacts with) C8G
0.174	0.063	0.915	0.9	0	0	ORM2 (interacts with) SERPING1	4447873	4436285	0	ORM2 (interacts with) SERPING1
0.166	0.063	0.915	0.9	0	0	C3 (interacts with) CTSC	4433951	4433384	0	C3 (interacts with) CTSC
0.056	0.114	0.914	0.9	0.099	0	IGFALS (interacts with) PLG	4448841	4438461	0	IGFALS (interacts with) PLG
0.125	0.096	0.914	0.9	0	0	ARG1 (interacts with) LTF	4441926	4433548	0	ARG1 (interacts with) LTF
0.158	0.061	0.914	0.9	0	0	ARG1 (interacts with) CTSC	4441926	4433384	0	ARG1 (interacts with) CTSC
0.233	0.094	0.914	0.9	0	0.551	C4BPA (interacts with) C2	4442800	4437564	0	C4BPA (interacts with) C2
0.167	0.061	0.914	0.9	0	0	FN1 (interacts with) CFD	4441661	4440329	0	FN1 (interacts with) CFD
0.049	0.062	0.914	0.9	0.157	0	FGG (interacts with) CFD	4440740	4440329	0	FGG (interacts with) CFD
0.116	0.109	0.914	0.9	0	0	ORM2 (interacts with) LTF	4447873	4433548	0	ORM2 (interacts with) LTF
0	0.113	0.913	0.9	0.099	0	IGFALS (interacts with) F2	4448841	4438421	0	IGFALS (interacts with) F2
0.153	0.063	0.913	0.9	0	0	APCS (interacts with) LTF	4434407	4433548	0	APCS (interacts with) LTF
0.157	0	0.913	0.9	0	0	FTL (interacts with) ARG1	4444869	4441926	0	FTL (interacts with) ARG1
0.173	0	0.913	0.9	0	0	FN1 (interacts with) ORM1	4441661	4434700	0	FN1 (interacts with) ORM1
0.165	0	0.913	0.9	0.05	0	CFD (interacts with) A2M	4440329	4439653	0	CFD (interacts with) A2M
0.17	0	0.913	0.9	0	0	F10 (interacts with) F13A1	4444587	4435508	0	F10 (interacts with) F13A1
0.15	0.062	0.913	0.9	0	0	F5 (interacts with) SERPING1	4442956	4436285	0	F5 (interacts with) SERPING1
0.151	0.061	0.913	0.9	0	0	ORM2 (interacts with) CFD	4447873	4440329	0	ORM2 (interacts with) CFD
0.166	0	0.913	0.9	0	0	ORM2 (interacts with) CFP	4447873	4434012	0	ORM2 (interacts with) CFP
0.608	0.262	0.912	0.72	0	0	APOM (interacts with) APOA1	4444651	4433668	0	APOM (interacts with) APOA1
0.444	0.848	0.912	0	0	0	CTSS (interacts with) C1QB	4443237	4438900	0	CTSS (interacts with) C1QB
0.091	0.114	0.912	0.9	0	0	AGT (interacts with) C5	4442719	4433289	0	AGT (interacts with) C5
0.14	0.065	0.912	0.9	0	0	F5 (interacts with) CTSZ	4442956	4432998	0	F5 (interacts with) CTSZ
0.142	0.061	0.912	0.9	0	0	ORM2 (interacts with) PROS1	4447873	4446246	0	ORM2 (interacts with) PROS1
0.042	0.162	0.912	0.9	0	0	ORM2 (interacts with) ARG1	4447873	4441926	0	ORM2 (interacts with) ARG1
0.097	0.101	0.911	0.9	0	0	CAMP (interacts with) ORM1	4437278	4434700	0	CAMP (interacts with) ORM1
0.136	0.062	0.911	0.9	0	0	CLU (interacts with) C8G	4438974	4433295	0	CLU (interacts with) C8G
0.734	0.115	0.911	0.9	0	0.963	F11 (interacts with) KLKB1	4447185	4435478	0.436	F11 (interacts with) KLKB1
0.117	0.079	0.911	0.9	0	0	SERPINA10 (interacts with) C3	4434989	4433951	0	SERPINA10 (interacts with) C3
0.131	0.061	0.911	0.9	0	0	CFD (interacts with) ORM1	4440329	4434700	0	CFD (interacts with) ORM1
0.138	0.06	0.911	0.9	0	0	F5 (interacts with) CTSC	4442956	4433384	0	F5 (interacts with) CTSC
0.067	0.127	0.911	0.9	0	0	ORM2 (interacts with) LYZ	4447873	4434847	0	ORM2 (interacts with) LYZ
0.147	0	0.911	0.9	0	0	C1QB (interacts with) CRP	4438900	4434405	0	C1QB (interacts with) CRP
0.142	0	0.91	0.9	0	0	CTSD (interacts with) LTF	4433665	4433548	0	CTSD (interacts with) LTF
0.138	0	0.91	0.9	0	0	FTL (interacts with) C3	4444869	4433951	0	FTL (interacts with) C3
0.145	0	0.91	0.9	0	0	CFD (interacts with) KNG1	4440329	4435537	0	CFD (interacts with) KNG1
0.138	0	0.91	0.9	0	0	ORM1 (interacts with) CFP	4434700	4434012	0	ORM1 (interacts with) CFP
0.11	0.064	0.909	0.9	0	0	SERPINA10 (interacts with) APOA1	4434989	4433668	0	SERPINA10 (interacts with) APOA1
0.108	0.061	0.908	0.9	0	0	SAA1 (interacts with) C5	4447178	4433289	0	SAA1 (interacts with) C5
0	0	0.908	0.9	0.126	0	GP5 (interacts with) F12	4447055	4434311	0	GP5 (interacts with) F12
0.088	0.081	0.908	0.9	0	0	FTL (interacts with) CTSC	4444869	4433384	0	FTL (interacts with) CTSC
0.085	0.076	0.908	0.9	0	0	FTL (interacts with) LYZ	4444869	4434847	0	FTL (interacts with) LYZ
0	0.058	0.907	0.9	0.099	0	IGFALS (interacts with) KLK3	4448841	4438915	0	IGFALS (interacts with) KLK3
0.091	0.061	0.907	0.9	0	0	CFP (interacts with) CTSD	4434012	4433665	0	CFP (interacts with) CTSD
0.116	0	0.907	0.9	0	0	CLU (interacts with) F13A1	4438974	4435508	0	CLU (interacts with) F13A1
0.077	0.076	0.907	0.9	0	0	ARG1 (interacts with) CFP	4441926	4434012	0	ARG1 (interacts with) CFP
0.096	0.062	0.907	0.9	0	0	ARG1 (interacts with) CTSD	4441926	4433665	0	ARG1 (interacts with) CTSD
0.061	0.095	0.907	0.9	0	0	LYZ (interacts with) CTSZ	4434847	4432998	0	LYZ (interacts with) CTSZ
0.05	0.099	0.907	0.9	0	0	CFD (interacts with) F13A1	4440329	4435508	0	CFD (interacts with) F13A1
0.319	0.062	0.907	0.9	0	0.807	CFD (interacts with) PLG	4440329	4438461	0	CFD (interacts with) PLG
0.114	0	0.907	0.9	0	0	C8A (interacts with) CLU	4442465	4438974	0	C8A (interacts with) CLU
0.089	0.062	0.907	0.9	0	0	F5 (interacts with) CLU	4442956	4438974	0	F5 (interacts with) CLU
0.109	0	0.907	0.9	0	0	ORM2 (interacts with) CAMP	4447873	4437278	0	ORM2 (interacts with) CAMP
0.672	0.061	0.906	0.72	0	0	CLU (interacts with) APOA1	4438974	4433668	0	CLU (interacts with) APOA1
0.104	0	0.906	0.9	0	0	ARG1 (interacts with) GRN	4441926	4432632	0	ARG1 (interacts with) GRN
0.087	0.06	0.906	0.9	0	0	ARG1 (interacts with) CTSZ	4441926	4432998	0	ARG1 (interacts with) CTSZ
0.074	0.074	0.906	0.9	0	0	LYZ (interacts with) GRN	4434847	4432632	0	LYZ (interacts with) GRN
0	0	0.906	0.9	0.099	0	GP5 (interacts with) F10	4447055	4444587	0	GP5 (interacts with) F10
0	0	0.906	0.9	0.099	0	GP5 (interacts with) KLKB1	4447055	4435478	0	GP5 (interacts with) KLKB1
0	0.05	0.906	0.9	0.099	0	GP5 (interacts with) F9	4447055	4433043	0	GP5 (interacts with) F9
0	0	0.906	0.9	0.099	0	GP5 (interacts with) PROC	4447055	4433614	0	GP5 (interacts with) PROC
0.086	0.061	0.906	0.9	0	0	HP (interacts with) CTSZ	4441808	4432998	0	HP (interacts with) CTSZ
0.106	0	0.906	0.9	0	0	FN1 (interacts with) PROC	4441661	4433614	0	FN1 (interacts with) PROC
0.104	0	0.906	0.9	0	0	F13A1 (interacts with) PROC	4435508	4433614	0	F13A1 (interacts with) PROC
0.092	0.05	0.906	0.9	0	0	ORM1 (interacts with) CTSD	4434700	4433665	0	ORM1 (interacts with) CTSD
0.107	0	0.906	0.9	0	0	ORM2 (interacts with) F13A1	4447873	4435508	0	ORM2 (interacts with) F13A1
0.079	0.061	0.905	0.9	0	0	PROS1 (interacts with) CFD	4446246	4440329	0	PROS1 (interacts with) CFD
0.043	0.088	0.905	0.9	0	0	LTF (interacts with) CTSZ	4433548	4432998	0	LTF (interacts with) CTSZ
0.073	0.061	0.905	0.9	0	0	CP (interacts with) SERPINA10	4435459	4434989	0	CP (interacts with) SERPINA10
0.662	0	0.905	0	0.873	0.616	IL1R2 (interacts with) IL1RAP	4440220	4438954	0	IL1R2 (interacts with) IL1RAP
0	0.088	0.904	0.9	0	0	CTSS (interacts with) CAMP	4443237	4437278	0	CTSS (interacts with) CAMP
0	0.084	0.904	0.9	0	0	CTSS (interacts with) HP	4443237	4441808	0	CTSS (interacts with) HP
0.079	0.051	0.904	0.9	0	0	VWF (interacts with) ORM1	4434871	4434700	0	VWF (interacts with) ORM1
0.2	0.395	0.904	0.8	0.129	0	SERPINF2 (interacts with) PROC	4439481	4433614	0	SERPINF2 (interacts with) PROC
0.062	0.063	0.904	0.9	0	0	ORM2 (interacts with) SERPINE1	4447873	4433266	0	ORM2 (interacts with) SERPINE1
0.074	0	0.903	0.9	0	0	LCN2 (interacts with) CFP	4444080	4434012	0	LCN2 (interacts with) CFP
0.072	0	0.903	0.9	0	0	LCN2 (interacts with) CTSZ	4444080	4432998	0	LCN2 (interacts with) CTSZ
0.075	0	0.903	0.9	0	0	FTH1 (interacts with) ORM1	4436083	4434700	0	FTH1 (interacts with) ORM1
0.054	0.062	0.903	0.9	0	0	FTH1 (interacts with) LYZ	4436083	4434847	0	FTH1 (interacts with) LYZ
0.073	0	0.903	0.9	0	0	FN1 (interacts with) SERPINA10	4441661	4434989	0	FN1 (interacts with) SERPINA10
0.07	0.05	0.903	0.9	0	0	ORM2 (interacts with) CTSD	4447873	4433665	0	ORM2 (interacts with) CTSD
0.078	0	0.903	0.9	0	0	ORM2 (interacts with) FN1	4447873	4441661	0	ORM2 (interacts with) FN1
0	0.063	0.902	0.9	0	0	CFP (interacts with) CTSZ	4434012	4432998	0	CFP (interacts with) CTSZ
0.068	0	0.902	0.9	0	0	GP5 (interacts with) KNG1	4447055	4435537	0	GP5 (interacts with) KNG1
0	0.061	0.902	0.9	0	0	FTH1 (interacts with) CFP	4436083	4434012	0	FTH1 (interacts with) CFP
0.061	0	0.902	0.9	0	0	FTL (interacts with) MPO	4444869	4433305	0	FTL (interacts with) MPO
0	0.06	0.901	0.9	0	0	CFP (interacts with) LTF	4434012	4433548	0	CFP (interacts with) LTF
0	0.057	0.901	0.9	0	0	CTSS (interacts with) ORM1	4443237	4434700	0	CTSS (interacts with) ORM1
0.515	0.062	0.901	0.8	0	0	MBL2 (interacts with) SERPING1	4444298	4436285	0	MBL2 (interacts with) SERPING1
0.057	0	0.901	0.9	0	0	ORM2 (interacts with) MPO	4447873	4433305	0	ORM2 (interacts with) MPO
0	0.051	0.901	0.9	0	0	ORM2 (interacts with) VWF	4447873	4434871	0	ORM2 (interacts with) VWF
0.049	0	0.9	0.9	0	0	CAMP (interacts with) FTH1	4437278	4436083	0	CAMP (interacts with) FTH1
0	0	0.9	0.9	0	0	CAMP (interacts with) CTSZ	4437278	4432998	0	CAMP (interacts with) CTSZ
0	0.049	0.9	0.9	0	0	HPD (interacts with) MIF	4436793	4432873	0	HPD (interacts with) MIF
0	0	0.9	0.9	0	0	ORM1 (interacts with) CTSZ	4434700	4432998	0	ORM1 (interacts with) CTSZ
0	0	0.9	0.9	0	0	ORM2 (interacts with) CTSZ	4447873	4432998	0	ORM2 (interacts with) CTSZ
0	0	0.9	0.9	0	0	ORM2 (interacts with) GRN	4447873	4432632	0	ORM2 (interacts with) GRN
0	0	0.9	0.9	0	0	ORM2 (interacts with) FTL	4447873	4444869	0	ORM2 (interacts with) FTL
0	0	0.9	0.9	0	0	ORM2 (interacts with) CTSC	4447873	4433384	0	ORM2 (interacts with) CTSC
0.898	0.049	0.899	0	0	0	CRP (interacts with) SERPINE1	4434405	4433266	0	CRP (interacts with) SERPINE1
0.886	0.141	0.898	0	0	0	HP (interacts with) HPX	4441808	4435671	0	HP (interacts with) HPX
0.479	0.802	0.892	0	0	0	F2 (interacts with) APOA1	4438421	4433668	0	F2 (interacts with) APOA1
0.885	0.091	0.891	0	0	0	HP (interacts with) CP	4441808	4435459	0	HP (interacts with) CP
0.423	0	0.89	0	0.818	0	LCN2 (interacts with) FN1	4444080	4441661	0	LCN2 (interacts with) FN1
0.621	0	0.889	0.72	0	0	HP (interacts with) CLU	4441808	4438974	0	HP (interacts with) CLU
0.735	0.575	0.882	0	0	0	ADIPOQ (interacts with) CFD	4447630	4440329	0	ADIPOQ (interacts with) CFD
0.385	0.815	0.881	0	0	0	FGG (interacts with) HPX	4440740	4435671	0	FGG (interacts with) HPX
0.64	0.653	0.881	0	0.129	0	SERPINC1 (interacts with) PROZ	4442941	4441427	0	SERPINC1 (interacts with) PROZ
0.875	0	0.875	0	0	0	ICAM1 (interacts with) CRP	4435501	4434405	0	ICAM1 (interacts with) CRP
0.588	0.681	0.875	0	0.124	0	F7 (interacts with) CPB2	4444589	4432734	0	F7 (interacts with) CPB2
0.873	0	0.873	0	0	0	VCAM1 (interacts with) CRP	4437090	4434405	0	VCAM1 (interacts with) CRP
0.837	0.176	0.872	0	0.129	0	SERPINA1 (interacts with) HP	4448813	4441808	0	SERPINA1 (interacts with) HP
0.696	0.189	0.872	0.8	0	0.641	PLG (interacts with) KLKB1	4438461	4435478	0	PLG (interacts with) KLKB1
0.323	0	0.871	0.8	0.129	0	PROC (interacts with) SERPINE1	4433614	4433266	0	PROC (interacts with) SERPINE1
0.794	0.061	0.869	0	0.379	0	CFH (interacts with) CRP	4442881	4434405	0	CFH (interacts with) CRP
0.77	0.103	0.868	0.8	0	0.675	CTSS (interacts with) CTSB	4443237	4441541	0.223	CTSS (interacts with) CTSB
0.864	0	0.864	0	0	0	SERPINC1 (interacts with) TFPI	4442941	4433582	0	SERPINC1 (interacts with) TFPI
0.607	0.189	0.861	0.8	0	0.696	PLG (interacts with) F12	4438461	4434311	0	PLG (interacts with) F12
0.847	0.09	0.855	0	0	0	HP (interacts with) CRP	4441808	4434405	0	HP (interacts with) CRP
0.854	0	0.854	0	0	0	ACE (interacts with) SERPINE1	4436887	4433266	0	ACE (interacts with) SERPINE1
0.847	0.063	0.852	0	0.05	0	HP (interacts with) A2M	4441808	4439653	0	HP (interacts with) A2M
0.492	0	0.851	0.72	0	0	PLA2G7 (interacts with) APOA1	4436162	4433668	0	PLA2G7 (interacts with) APOA1
0.764	0.085	0.85	0	0.358	0	MASP1 (interacts with) SERPING1	4437260	4436285	0	MASP1 (interacts with) SERPING1
0.736	0.072	0.849	0	0.435	0	F2 (interacts with) SERPINE1	4438421	4433266	0	F2 (interacts with) SERPINE1
0.731	0.393	0.845	0	0.129	0	SERPINF2 (interacts with) F2	4439481	4438421	0	SERPINF2 (interacts with) F2
0.133	0.162	0.843	0.8	0.05	0	A2M (interacts with) PROC	4439653	4433614	0	A2M (interacts with) PROC
0.056	0.84	0.842	0	0	0	APOM (interacts with) C9	4444651	4435259	0	APOM (interacts with) C9
0.458	0.065	0.842	0.8	0	0.553	MASP2 (interacts with) C2	4447034	4437564	0	MASP2 (interacts with) C2
0.659	0.063	0.84	0.54	0	0	SAA1 (interacts with) HP	4447178	4441808	0	SAA1 (interacts with) HP
0.451	0.694	0.84	0	0.124	0	F9 (interacts with) CPB2	4433043	4432734	0	F9 (interacts with) CPB2
0.596	0.566	0.839	0	0.157	0	F11 (interacts with) CPB2	4447185	4432734	0	F11 (interacts with) CPB2
0.44	0	0.836	0.72	0	0	APOM (interacts with) CLU	4444651	4438974	0	APOM (interacts with) CLU
0.33	0.76	0.833	0	0	0	FGG (interacts with) CPB2	4440740	4432734	0	FGG (interacts with) CPB2
0.814	0.12	0.832	0	0.05	0	HP (interacts with) C3	4441808	4433951	0	HP (interacts with) C3
0.386	0.704	0.827	0	0.124	0	PROC (interacts with) CPB2	4433614	4432734	0	PROC (interacts with) CPB2
0.724	0.061	0.825	0	0.379	0	CFB (interacts with) CFP	4448835	4434012	0	CFB (interacts with) CFP
0.743	0.344	0.824	0	0	0	MBL2 (interacts with) CRP	4444298	4434405	0	MBL2 (interacts with) CRP
0.367	0.733	0.824	0	0	0	SERPINC1 (interacts with) C9	4442941	4435259	0	SERPINC1 (interacts with) C9
0.808	0.115	0.823	0	0	0	ADIPOQ (interacts with) VCAM1	4447630	4437090	0	ADIPOQ (interacts with) VCAM1
0.438	0.655	0.822	0	0.157	0	PROZ (interacts with) FGG	4441427	4440740	0	PROZ (interacts with) FGG
0.795	0.167	0.822	0	0	0	SERPINC1 (interacts with) A2M	4442941	4439653	0	SERPINC1 (interacts with) A2M
0.65	0.46	0.821	0	0.129	0	SERPINC1 (interacts with) KLKB1	4442941	4435478	0	SERPINC1 (interacts with) KLKB1
0.302	0.719	0.82	0	0.157	0	F7 (interacts with) FGA	4444589	4438214	0	F7 (interacts with) FGA
0.814	0.063	0.819	0	0	0	FN1 (interacts with) ICAM1	4441661	4435501	0	FN1 (interacts with) ICAM1
0.789	0.061	0.818	0	0.157	0	MASP2 (interacts with) FCN1	4447034	4443817	0	MASP2 (interacts with) FCN1
0.76	0.268	0.816	0	0	0	PLG (interacts with) VTN	4438461	4433357	0	PLG (interacts with) VTN
0.668	0.092	0.815	0	0.435	0	F10 (interacts with) SERPINA10	4444587	4434989	0	F10 (interacts with) SERPINA10
0.483	0.654	0.813	0	0	0	F13B (interacts with) PROZ	4442875	4441427	0	F13B (interacts with) PROZ
0.789	0.15	0.813	0	0	0	F2 (interacts with) CRP	4438421	4434405	0	F2 (interacts with) CRP
0.793	0.126	0.812	0	0	0	SERPING1 (interacts with) C3	4436285	4433951	0	SERPING1 (interacts with) C3
0.791	0	0.811	0	0.132	0	F2 (interacts with) TFPI	4438421	4433582	0	F2 (interacts with) TFPI
0.705	0	0.808	0	0.379	0	FN1 (interacts with) CRP	4441661	4434405	0	FN1 (interacts with) CRP
0.788	0	0.807	0	0.129	0	F7 (interacts with) SERPINE1	4444589	4433266	0	F7 (interacts with) SERPINE1
0.8	0.061	0.804	0	0	0	ICAM1 (interacts with) SELL	4435501	4433660	0	ICAM1 (interacts with) SELL
0.311	0.577	0.803	0	0.379	0	FGG (interacts with) VTN	4440740	4433357	0	FGG (interacts with) VTN
0.684	0.07	0.801	0	0.379	0	GSN (interacts with) FN1	4444265	4441661	0	GSN (interacts with) FN1
0.412	0.676	0.801	0	0	0	C1QC (interacts with) CTSS	4444427	4443237	0	C1QC (interacts with) CTSS
0.67	0.086	0.798	0	0.384	0	MASP1 (interacts with) C3	4437260	4433951	0	MASP1 (interacts with) C3
0.368	0.652	0.798	0	0.157	0	PROZ (interacts with) CPB2	4441427	4432734	0	PROZ (interacts with) CPB2
0.798	0	0.798	0	0	0	ACE (interacts with) CRP	4436887	4434405	0	ACE (interacts with) CRP
0.797	0	0.797	0	0	0	ICAM1 (interacts with) MPO	4435501	4433305	0	ICAM1 (interacts with) MPO
0.286	0.063	0.796	0.72	0	0	APOM (interacts with) HP	4444651	4441808	0	APOM (interacts with) HP
0.536	0.348	0.795	0	0.379	0	C1QA (interacts with) CD93	4444428	4433960	0	C1QA (interacts with) CD93
0.794	0	0.794	0	0	0	ADIPOQ (interacts with) ICAM1	4447630	4435501	0	ADIPOQ (interacts with) ICAM1
0.789	0.062	0.793	0	0	0	ADIPOQ (interacts with) RBP4	4447630	4443752	0	ADIPOQ (interacts with) RBP4
0.793	0	0.793	0	0	0	F7 (interacts with) VWF	4444589	4434871	0	F7 (interacts with) VWF
0.375	0.682	0.793	0	0	0	ORM2 (interacts with) APOA1	4447873	4433668	0	ORM2 (interacts with) APOA1
0.792	0	0.792	0	0	0	ADIPOQ (interacts with) SERPINE1	4447630	4433266	0	ADIPOQ (interacts with) SERPINE1
0.345	0.652	0.791	0	0.157	0	PROZ (interacts with) FGA	4441427	4438214	0	PROZ (interacts with) FGA
0.307	0.711	0.791	0	0	0	FGA (interacts with) HPX	4438214	4435671	0	FGA (interacts with) HPX
0.115	0.772	0.79	0	0	0	APOM (interacts with) FGG	4444651	4440740	0	APOM (interacts with) FGG
0.456	0.63	0.79	0	0	0	FGB (interacts with) APOA1	4438190	4433668	0	FGB (interacts with) APOA1
0.789	0	0.789	0	0	0	CRP (interacts with) MPO	4434405	4433305	0	CRP (interacts with) MPO
0.267	0	0.785	0.72	0	0	APOM (interacts with) PLA2G7	4444651	4436162	0	APOM (interacts with) PLA2G7
0.777	0.078	0.785	0	0	0	ASS1 (interacts with) ARG1	4443929	4441926	0	ASS1 (interacts with) ARG1
0.767	0.111	0.784	0	0	0	MBL2 (interacts with) C3	4444298	4433951	0	MBL2 (interacts with) C3
0.119	0.763	0.782	0	0	0	C1QA (interacts with) CD14	4444428	4438033	0	C1QA (interacts with) CD14
0.738	0.19	0.781	0	0.05	0	C1R (interacts with) C3	4449877	4433951	0	C1R (interacts with) C3
0.279	0.708	0.78	0	0	0	C8B (interacts with) CPB2	4443704	4432734	0	C8B (interacts with) CPB2
0.744	0.162	0.778	0	0.05	0	C1S (interacts with) C3	4447198	4433951	0	C1S (interacts with) C3
0.499	0.57	0.775	0	0	0	SERPIND1 (interacts with) CPB2	4432868	4432734	0	SERPIND1 (interacts with) CPB2
0.763	0.087	0.774	0	0	0	CRP (interacts with) APOA1	4434405	4433668	0	CRP (interacts with) APOA1
0.732	0.185	0.772	0	0	0	VCAM1 (interacts with) VWF	4437090	4434871	0	VCAM1 (interacts with) VWF
0.737	0.166	0.771	0	0	0	PLG (interacts with) CRP	4438461	4434405	0	PLG (interacts with) CRP
0.726	0.196	0.77	0	0	0	MASP2 (interacts with) C8B	4447034	4443704	0	MASP2 (interacts with) C8B
0.194	0.061	0.769	0.72	0	0	CLU (interacts with) PLA2G7	4438974	4436162	0	CLU (interacts with) PLA2G7
0.285	0.677	0.769	0	0.08	0	PLG (interacts with) C9	4438461	4435259	0	PLG (interacts with) C9
0.479	0.574	0.769	0	0	0	ORM1 (interacts with) APOA1	4434700	4433668	0	ORM1 (interacts with) APOA1
0.534	0.524	0.768	0	0	0	CFH (interacts with) C1QB	4442881	4438900	0	CFH (interacts with) C1QB
0.21	0.717	0.767	0	0	0	C8A (interacts with) FGG	4442465	4440740	0	C8A (interacts with) FGG
0.39	0.632	0.766	0	0	0	C1QA (interacts with) CTSS	4444428	4443237	0	C1QA (interacts with) CTSS
0.742	0.121	0.764	0	0	0	A2M (interacts with) CP	4439653	4435459	0	A2M (interacts with) CP
0.673	0.226	0.76	0	0.129	0	PLG (interacts with) SERPIND1	4438461	4432868	0	PLG (interacts with) SERPIND1
0.15	0.062	0.757	0.72	0	0	GSN (interacts with) VCAM1	4444265	4437090	0	GSN (interacts with) VCAM1
0.311	0.616	0.757	0	0.157	0	F11 (interacts with) FGG	4447185	4440740	0	F11 (interacts with) FGG
0.282	0.062	0.755	0.54	0.305	0	SAA2 (interacts with) APOA1	4449771	4433668	0	SAA2 (interacts with) APOA1
0.294	0.634	0.755	0	0.129	0	F7 (interacts with) SERPINA10	4444589	4434989	0	F7 (interacts with) SERPINA10
0.144	0.061	0.755	0.72	0	0	HP (interacts with) PLA2G7	4441808	4436162	0	HP (interacts with) PLA2G7
0.282	0.671	0.754	0	0	0	FGB (interacts with) CPB2	4438190	4432734	0	FGB (interacts with) CPB2
0.746	0.064	0.752	0	0	0	PIGR (interacts with) C3	4441870	4433951	0	PIGR (interacts with) C3
0.725	0.054	0.751	0	0.123	0	MBL2 (interacts with) CFP	4444298	4434012	0	MBL2 (interacts with) CFP
0.734	0.098	0.75	0	0	0	FN1 (interacts with) VCAM1	4441661	4437090	0	FN1 (interacts with) VCAM1
0.133	0.723	0.75	0	0	0	C8A (interacts with) FGA	4442465	4438214	0	C8A (interacts with) FGA
0.738	0.082	0.749	0	0	0	C4B (interacts with) PROS1	4448805	4446246	0	C4B (interacts with) PROS1
0.431	0.573	0.747	0	0	0	CTSD (interacts with) GRN	4433665	4432632	0	CTSD (interacts with) GRN
0.704	0.181	0.747	0	0	0	SERPINC1 (interacts with) CRP	4442941	4434405	0	SERPINC1 (interacts with) CRP
0.693	0.118	0.745	0	0.132	0	PLG (interacts with) TFPI	4438461	4433582	0	PLG (interacts with) TFPI
0.725	0.106	0.744	0	0	0	CFD (interacts with) CFP	4440329	4434012	0	CFD (interacts with) CFP
0.738	0.062	0.744	0	0	0	VCAM1 (interacts with) SELL	4437090	4433660	0	VCAM1 (interacts with) SELL
0.653	0.076	0.743	0	0.264	0	FN1 (interacts with) F2	4441661	4438421	0	FN1 (interacts with) F2
0.479	0	0.742	0	0.525	0	A2M (interacts with) KLK3	4439653	4438915	0	A2M (interacts with) KLK3
0.325	0.634	0.742	0	0	0	SERPINC1 (interacts with) ORM1	4442941	4434700	0	SERPINC1 (interacts with) ORM1
0.736	0.063	0.742	0	0	0	CFH (interacts with) C2	4442881	4437564	0	CFH (interacts with) C2
0.574	0.415	0.74	0	0	0	HPX (interacts with) APOA1	4435671	4433668	0	HPX (interacts with) APOA1
0.384	0.554	0.74	0	0.129	0	SERPINA10 (interacts with) F9	4434989	4433043	0	SERPINA10 (interacts with) F9
0.689	0.197	0.739	0	0	0	MASP2 (interacts with) C8A	4447034	4442465	0	MASP2 (interacts with) C8A
0.738	0	0.738	0	0	0	VWF (interacts with) CRP	4434871	4434405	0	VWF (interacts with) CRP
0.227	0.626	0.735	0	0.157	0	F11 (interacts with) FGA	4447185	4438214	0	F11 (interacts with) FGA
0.73	0.058	0.734	0	0	0	ICAM1 (interacts with) VWF	4435501	4434871	0	ICAM1 (interacts with) VWF
0.734	0	0.734	0	0	0	SERPINE1 (interacts with) CPB2	4433266	4432734	0	SERPINE1 (interacts with) CPB2
0.42	0.078	0.733	0.54	0	0	SAA2 (interacts with) HP	4449771	4441808	0	SAA2 (interacts with) HP
0.684	0	0.733	0	0.189	0	VCAM1 (interacts with) APOA1	4437090	4433668	0	VCAM1 (interacts with) APOA1
0.497	0.209	0.731	0	0.379	0	PLG (interacts with) CP	4438461	4435459	0	PLG (interacts with) CP
0.475	0.501	0.726	0	0	0	SERPINC1 (interacts with) HPX	4442941	4435671	0	SERPINC1 (interacts with) HPX
0.719	0.062	0.725	0	0	0	PRG4 (interacts with) HPX	4448080	4435671	0	PRG4 (interacts with) HPX
0.686	0.161	0.725	0	0	0	C4B (interacts with) SERPING1	4448805	4436285	0	C4B (interacts with) SERPING1
0.112	0.703	0.725	0	0	0	C8A (interacts with) FGB	4442465	4438190	0	C8A (interacts with) FGB
0.706	0.097	0.723	0	0	0	SAA1 (interacts with) CRP	4447178	4434405	0	SAA1 (interacts with) CRP
0.71	0.081	0.722	0	0	0	SAA1 (interacts with) LYZ	4447178	4434847	0	SAA1 (interacts with) LYZ
0.653	0.227	0.72	0	0	0	APOM (interacts with) KNG1	4444651	4435537	0	APOM (interacts with) KNG1
0.217	0.657	0.72	0	0	0	F13B (interacts with) F9	4442875	4433043	0	F13B (interacts with) F9
0.22	0.609	0.72	0	0.157	0	FGA (interacts with) F9	4438214	4433043	0	FGA (interacts with) F9
0.431	0.197	0.719	0	0.435	0	F11 (interacts with) SERPINF2	4447185	4439481	0	F11 (interacts with) SERPINF2
0.512	0.147	0.719	0	0.379	0	KNG1 (interacts with) VTN	4435537	4433357	0	KNG1 (interacts with) VTN
0.701	0.098	0.718	0	0	0	HP (interacts with) LBP	4441808	4433018	0	HP (interacts with) LBP
0.714	0.545	0.717	0	0.379	0.942	APCS (interacts with) CRP	4434407	4434405	0	APCS (interacts with) CRP
0.708	0.065	0.715	0	0	0	HPX (interacts with) CP	4435671	4435459	0	HPX (interacts with) CP
0.181	0.666	0.715	0	0	0	F13B (interacts with) C8A	4442875	4442465	0	F13B (interacts with) C8A
0.701	0.085	0.714	0	0	0	CP (interacts with) CRP	4435459	4434405	0	CP (interacts with) CRP
0.701	0.085	0.714	0	0	0	SERPINA1 (interacts with) CRP	4448813	4434405	0	SERPINA1 (interacts with) CRP
0.708	0.061	0.714	0	0	0	C1R (interacts with) MBL2	4449877	4444298	0	C1R (interacts with) MBL2
0.4	0	0.712	0.54	0	0	SAA1 (interacts with) CLU	4447178	4438974	0	SAA1 (interacts with) CLU
0.7	0.079	0.712	0	0	0	CRP (interacts with) C3	4434405	4433951	0	CRP (interacts with) C3
0.63	0.176	0.711	0	0.129	0	F7 (interacts with) SERPINF2	4444589	4439481	0	F7 (interacts with) SERPINF2
0.165	0.668	0.711	0	0	0	C8A (interacts with) CPB2	4442465	4432734	0	C8A (interacts with) CPB2
0.711	0	0.711	0	0	0	C1S (interacts with) CFP	4447198	4434012	0	C1S (interacts with) CFP
0.423	0	0.71	0	0.519	0	FN1 (interacts with) KLK3	4441661	4438915	0	FN1 (interacts with) KLK3
0.212	0.646	0.71	0	0	0	SERPINA10 (interacts with) CPB2	4434989	4432734	0	SERPINA10 (interacts with) CPB2
0.703	0.062	0.709	0	0	0	C1S (interacts with) MBL2	4447198	4444298	0	C1S (interacts with) MBL2
0.67	0.153	0.708	0	0	0	CRP (interacts with) LBP	4434405	4433018	0	CRP (interacts with) LBP
0.42	0.518	0.708	0	0	0	CP (interacts with) C9	4435459	4435259	0	CP (interacts with) C9
0.646	0.131	0.708	0	0.129	0	CFB (interacts with) SERPING1	4448835	4436285	0	CFB (interacts with) SERPING1
0.689	0.097	0.707	0	0	0	C4B (interacts with) C8B	4448805	4443704	0	C4B (interacts with) C8B
0.083	0.694	0.707	0	0	0	SERPINC1 (interacts with) C8A	4442941	4442465	0	SERPINC1 (interacts with) C8A
0.211	0.643	0.706	0	0	0	F13B (interacts with) CPB2	4442875	4432734	0	F13B (interacts with) CPB2
0.641	0.213	0.705	0	0	0	SERPINF2 (interacts with) CPB2	4439481	4432734	0	SERPINF2 (interacts with) CPB2
0.693	0.076	0.704	0	0	0	AGT (interacts with) FN1	4442719	4441661	0	AGT (interacts with) FN1
0.703	0	0.703	0	0	0	PLA2G7 (interacts with) CRP	4436162	4434405	0	PLA2G7 (interacts with) CRP
0.7	0	0.7	0	0	0	ADIPOQ (interacts with) AGT	4447630	4442719	0	ADIPOQ (interacts with) AGT
0.668	0	0.699	0	0.132	0	TFPI (interacts with) F9	4433582	4433043	0	TFPI (interacts with) F9
0.683	0.088	0.698	0	0	0	ICAM1 (interacts with) SERPINE1	4435501	4433266	0	ICAM1 (interacts with) SERPINE1
0.587	0.229	0.698	0	0.129	0	SERPINA1 (interacts with) F2	4448813	4438421	0	SERPINA1 (interacts with) F2
0.402	0.517	0.698	0	0	0	PROZ (interacts with) F12	4441427	4434311	0	PROZ (interacts with) F12
0.713	0.359	0.696	0.54	0	0.983	SAA2 (interacts with) SAA1	4449771	4447178	0	SAA2 (interacts with) SAA1
0.376	0.531	0.695	0	0	0	F13B (interacts with) SERPINA10	4442875	4434989	0	F13B (interacts with) SERPINA10
0.181	0.643	0.695	0	0	0	ORM2 (interacts with) SERPINC1	4447873	4442941	0	ORM2 (interacts with) SERPINC1
0.683	0.074	0.694	0	0	0	C4B (interacts with) CRP	4448805	4434405	0	C4B (interacts with) CRP
0.67	0.108	0.693	0	0	0	C4B (interacts with) CFH	4448805	4442881	0	C4B (interacts with) CFH
0.686	0.061	0.693	0	0	0	C4B (interacts with) CFP	4448805	4434012	0	C4B (interacts with) CFP
0.693	0	0.693	0	0	0	PLG (interacts with) ACE	4438461	4436887	0	PLG (interacts with) ACE
0.592	0.147	0.692	0	0.185	0	C2 (interacts with) C9	4437564	4435259	0	C2 (interacts with) C9
0.231	0.616	0.692	0	0	0	MBL2 (interacts with) F13B	4444298	4442875	0	MBL2 (interacts with) F13B
0.364	0.472	0.692	0	0.157	0	KLKB1 (interacts with) CPB2	4435478	4432734	0	KLKB1 (interacts with) CPB2
0.25	0.552	0.692	0	0.157	0	FGG (interacts with) F9	4440740	4433043	0	FGG (interacts with) F9
0.217	0.621	0.691	0	0	0	MBL2 (interacts with) C8A	4444298	4442465	0	MBL2 (interacts with) C8A
0.375	0.46	0.69	0	0.157	0	F12 (interacts with) CPB2	4434311	4432734	0	F12 (interacts with) CPB2
0.559	0.325	0.689	0	0	0	SERPINC1 (interacts with) VTN	4442941	4433357	0	SERPINC1 (interacts with) VTN
0.459	0.062	0.689	0	0.435	0	F2 (interacts with) SERPING1	4438421	4436285	0	F2 (interacts with) SERPING1
0.673	0.084	0.687	0	0	0	VWF (interacts with) C3	4434871	4433951	0	VWF (interacts with) C3
0.67	0.083	0.687	0	0.05	0	MASP2 (interacts with) C3	4447034	4433951	0	MASP2 (interacts with) C3
0.632	0.186	0.687	0	0	0	SERPINA1 (interacts with) HPX	4448813	4435671	0	SERPINA1 (interacts with) HPX
0.299	0.571	0.687	0	0	0	C1QB (interacts with) F13A1	4438900	4435508	0	C1QB (interacts with) F13A1
0.679	0.062	0.686	0	0	0	VCAM1 (interacts with) SERPINE1	4437090	4433266	0	VCAM1 (interacts with) SERPINE1
0.579	0.284	0.685	0	0	0	APOM (interacts with) SERPINC1	4444651	4442941	0	APOM (interacts with) SERPINC1
0.337	0.544	0.685	0	0	0	C1QC (interacts with) F13A1	4444427	4435508	0	C1QC (interacts with) F13A1
0.684	0	0.684	0	0	0	VWF (interacts with) VTN	4434871	4433357	0	VWF (interacts with) VTN
0.34	0	0.683	0.54	0	0	SAA1 (interacts with) PLA2G7	4447178	4436162	0	SAA1 (interacts with) PLA2G7
0.285	0.575	0.683	0	0	0	C8A (interacts with) PROZ	4442465	4441427	0	C8A (interacts with) PROZ
0.67	0.076	0.682	0	0	0	TFPI (interacts with) SERPINE1	4433582	4433266	0	TFPI (interacts with) SERPINE1
0.677	0.057	0.682	0	0	0	C1R (interacts with) CFP	4449877	4434012	0	C1R (interacts with) CFP
0.644	0.14	0.681	0	0	0	ANGPT2 (interacts with) VWF	4438957	4434871	0	ANGPT2 (interacts with) VWF
0.32	0.062	0.681	0.54	0	0	SAA1 (interacts with) APOM	4447178	4444651	0	SAA1 (interacts with) APOM
0.659	0.099	0.68	0	0	0	C4BPA (interacts with) C3	4442800	4433951	0	C4BPA (interacts with) C3
0.323	0.656	0.68	0	0	0.765	PROZ (interacts with) F9	4441427	4433043	0	PROZ (interacts with) F9
0.474	0.097	0.679	0	0.379	0	CTSB (interacts with) A2M	4441541	4439653	0	CTSB (interacts with) A2M
0.657	0.103	0.679	0	0	0	AGT (interacts with) CRP	4442719	4434405	0	AGT (interacts with) CRP
0.591	0.249	0.679	0	0	0	C1S (interacts with) CFH	4447198	4442881	0	C1S (interacts with) CFH
0.678	0	0.678	0	0	0	APOA1 (interacts with) MPO	4433668	4433305	0	APOA1 (interacts with) MPO
0.66	0.09	0.677	0	0	0	RBP4 (interacts with) CRP	4443752	4434405	0	RBP4 (interacts with) CRP
0.563	0.29	0.677	0	0	0	HPX (interacts with) ORM1	4435671	4434700	0	HPX (interacts with) ORM1
0.348	0.46	0.677	0	0.157	0	F7 (interacts with) FGG	4444589	4440740	0	F7 (interacts with) FGG
0.533	0.337	0.677	0	0	0	PLG (interacts with) APOA1	4438461	4433668	0	PLG (interacts with) APOA1
0.675	0	0.675	0	0	0	TFPI (interacts with) PROCR	4433582	4432992	0	TFPI (interacts with) PROCR
0.643	0.129	0.675	0	0	0	CFH (interacts with) SERPING1	4442881	4436285	0	CFH (interacts with) SERPING1
0.269	0.502	0.674	0	0.177	0	FGG (interacts with) F12	4440740	4434311	0	FGG (interacts with) F12
0.649	0.109	0.673	0	0	0	A2M (interacts with) HPX	4439653	4435671	0	A2M (interacts with) HPX
0.673	0	0.673	0	0	0	CFI (interacts with) CFP	4446295	4434012	0	CFI (interacts with) CFP
0.664	0.063	0.672	0	0	0	APOM (interacts with) C3	4444651	4433951	0	APOM (interacts with) C3
0.292	0.556	0.672	0	0	0	MBL2 (interacts with) SERPINC1	4444298	4442941	0	MBL2 (interacts with) SERPINC1
0.451	0.112	0.671	0	0.379	0	CP (interacts with) LTF	4435459	4433548	0	CP (interacts with) LTF
0.659	0.077	0.671	0	0	0	TFPI (interacts with) CPB2	4433582	4432734	0	TFPI (interacts with) CPB2
0.274	0.565	0.671	0	0	0	F2 (interacts with) ORM1	4438421	4434700	0	F2 (interacts with) ORM1
0.577	0.252	0.67	0	0	0	CAMP (interacts with) MPO	4437278	4433305	0	CAMP (interacts with) MPO
0.67	0	0.67	0	0	0	HP (interacts with) CTSB	4441808	4441541	0	HP (interacts with) CTSB
0.184	0.61	0.669	0	0	0	APOM (interacts with) FGA	4444651	4438214	0	APOM (interacts with) FGA
0.669	0	0.669	0	0	0	VWF (interacts with) TFPI	4434871	4433582	0	VWF (interacts with) TFPI
0.501	0.364	0.669	0	0	0	PLG (interacts with) HPX	4438461	4435671	0	PLG (interacts with) HPX
0.669	0	0.669	0	0	0	CFH (interacts with) CFP	4442881	4434012	0	CFH (interacts with) CFP
0.668	0	0.668	0	0	0	F11 (interacts with) VWF	4447185	4434871	0	F11 (interacts with) VWF
0.668	0	0.668	0	0	0	MASP1 (interacts with) CFP	4437260	4434012	0	MASP1 (interacts with) CFP
0.668	0	0.668	0	0	0	KNG1 (interacts with) SELL	4435537	4433660	0	KNG1 (interacts with) SELL
0	0.668	0.668	0	0	0	C8A (interacts with) F9	4442465	4433043	0	C8A (interacts with) F9
0.645	0.098	0.666	0	0	0	ORM1 (interacts with) C8G	4434700	4433295	0	ORM1 (interacts with) C8G
0.61	0.177	0.665	0	0	0	C9 (interacts with) C3	4435259	4433951	0	C9 (interacts with) C3
0.559	0.27	0.664	0	0	0	RBP4 (interacts with) APOA1	4443752	4433668	0	RBP4 (interacts with) APOA1
0.383	0.475	0.662	0	0	0	F13B (interacts with) F12	4442875	4434311	0	F13B (interacts with) F12
0.653	0.063	0.661	0	0	0	CLU (interacts with) VTN	4438974	4433357	0	CLU (interacts with) VTN
0.642	0.089	0.66	0	0	0	CLU (interacts with) C3	4438974	4433951	0	CLU (interacts with) C3
0.66	0	0.66	0	0	0	MASP2 (interacts with) CFP	4447034	4434012	0	MASP2 (interacts with) CFP
0.659	0	0.659	0	0	0	VCAM1 (interacts with) MPO	4437090	4433305	0	VCAM1 (interacts with) MPO
0.462	0.392	0.659	0	0	0	C1QC (interacts with) CFH	4444427	4442881	0	C1QC (interacts with) CFH
0.473	0	0.658	0	0.379	0	FN1 (interacts with) CTSD	4441661	4433665	0	FN1 (interacts with) CTSD
0.245	0.564	0.657	0	0	0	IL2RG (interacts with) CTSS	4444340	4443237	0	IL2RG (interacts with) CTSS
0.73	0.46	0.657	0	0	0.636	F7 (interacts with) F12	4444589	4434311	0.414	F7 (interacts with) F12
0.594	0.186	0.656	0	0	0	SERPINF2 (interacts with) VTN	4439481	4433357	0	SERPINF2 (interacts with) VTN
0.574	0.225	0.656	0	0	0	C1R (interacts with) CFH	4449877	4442881	0	C1R (interacts with) CFH
0.645	0.063	0.653	0	0	0	A2M (interacts with) CRP	4439653	4434405	0	A2M (interacts with) CRP
0.611	0.137	0.653	0	0.05	0	A2M (interacts with) F2	4439653	4438421	0	A2M (interacts with) F2
0.523	0.23	0.652	0	0.129	0	AGT (interacts with) PLG	4442719	4438461	0	AGT (interacts with) PLG
0.632	0.088	0.65	0	0	0	AGT (interacts with) VCAM1	4442719	4437090	0	AGT (interacts with) VCAM1
0.519	0.09	0.649	0	0.264	0	F7 (interacts with) F5	4444589	4442956	0	F7 (interacts with) F5
0.481	0.261	0.649	0	0.157	0	CFI (interacts with) CPB2	4446295	4432734	0	CFI (interacts with) CPB2
0.585	0.531	0.648	0	0	0.561	HPX (interacts with) VTN	4435671	4433357	0	HPX (interacts with) VTN
0.641	0.061	0.648	0	0	0	PROS1 (interacts with) SERPIND1	4446246	4432868	0	PROS1 (interacts with) SERPIND1
0.631	0.085	0.648	0	0	0	F7 (interacts with) CRP	4444589	4434405	0	F7 (interacts with) CRP
0.647	0	0.647	0	0	0	LCN2 (interacts with) CRP	4444080	4434405	0	LCN2 (interacts with) CRP
0.638	0.062	0.646	0	0	0	PRG4 (interacts with) FN1	4448080	4441661	0	PRG4 (interacts with) FN1
0.646	0	0.646	0	0	0	SERPINC1 (interacts with) PROCR	4442941	4432992	0	SERPINC1 (interacts with) PROCR
0.516	0.296	0.645	0	0	0	MBL2 (interacts with) APCS	4444298	4434407	0	MBL2 (interacts with) APCS
0.438	0.393	0.645	0	0	0	C1QA (interacts with) CFH	4444428	4442881	0	C1QA (interacts with) CFH
0.215	0	0.644	0	0.565	0	CLU (interacts with) LYZ	4438974	4434847	0	CLU (interacts with) LYZ
0.642	0	0.642	0	0	0	ADIPOQ (interacts with) APOA1	4447630	4433668	0	ADIPOQ (interacts with) APOA1
0.584	0.175	0.642	0	0	0	C8B (interacts with) MASP1	4443704	4437260	0	C8B (interacts with) MASP1
0.629	0.076	0.642	0	0	0	FGA (interacts with) LYZ	4438214	4434847	0	FGA (interacts with) LYZ
0.041	0.641	0.641	0	0	0	APOM (interacts with) PLG	4444651	4438461	0	APOM (interacts with) PLG
0.641	0	0.641	0	0	0	F2 (interacts with) VCAM1	4438421	4437090	0	F2 (interacts with) VCAM1
0.491	0.322	0.64	0	0	0	FCN1 (interacts with) CFP	4443817	4434012	0	FCN1 (interacts with) CFP
0.707	0.51	0.64	0	0	0.706	F11 (interacts with) F7	4447185	4444589	0.289	F11 (interacts with) F7
0.315	0.497	0.64	0	0	0	C8B (interacts with) FGG	4443704	4440740	0	C8B (interacts with) FGG
0.51	0.226	0.64	0	0.129	0	CFB (interacts with) SERPINA1	4448835	4448813	0	CFB (interacts with) SERPINA1
0.069	0.629	0.64	0	0	0	C1QB (interacts with) CD14	4438900	4438033	0	C1QB (interacts with) CD14
0.589	0.162	0.64	0	0	0	F2 (interacts with) CP	4438421	4435459	0	F2 (interacts with) CP
0	0.639	0.639	0	0	0	F7 (interacts with) C8A	4444589	4442465	0	F7 (interacts with) C8A
0.54	0.169	0.638	0	0.129	0	SERPINC1 (interacts with) HP	4442941	4441808	0	SERPINC1 (interacts with) HP
0.269	0.46	0.638	0	0.157	0	FGA (interacts with) KLKB1	4438214	4435478	0	FGA (interacts with) KLKB1
0.199	0.565	0.637	0	0	0	ORM2 (interacts with) F2	4447873	4438421	0	ORM2 (interacts with) F2
0.627	0.064	0.636	0	0	0	ADIPOQ (interacts with) ACE	4447630	4436887	0	ADIPOQ (interacts with) ACE
0.127	0.6	0.636	0	0	0	F11 (interacts with) C8A	4447185	4442465	0	F11 (interacts with) C8A
0.232	0.545	0.636	0	0	0	C8B (interacts with) FGA	4443704	4438214	0	C8B (interacts with) FGA
0.269	0.453	0.633	0	0.157	0	FGG (interacts with) KLKB1	4440740	4435478	0	FGG (interacts with) KLKB1
0.25	0.531	0.633	0	0	0	FGB (interacts with) SERPINA10	4438190	4434989	0	FGB (interacts with) SERPINA10
0.542	0.232	0.633	0	0	0	C1QC (interacts with) CFP	4444427	4434012	0	C1QC (interacts with) CFP
0.105	0.605	0.632	0	0	0	C8A (interacts with) PROC	4442465	4433614	0	C8A (interacts with) PROC
0.472	0.332	0.632	0	0	0	F2 (interacts with) VTN	4438421	4433357	0	F2 (interacts with) VTN
0.105	0.603	0.63	0	0	0	F11 (interacts with) C8B	4447185	4443704	0	F11 (interacts with) C8B
0.591	0	0.63	0	0.132	0	F11 (interacts with) TFPI	4447185	4433582	0	F11 (interacts with) TFPI
0.429	0	0.63	0	0.379	0	MBL2 (interacts with) CD93	4444298	4433960	0	MBL2 (interacts with) CD93
0.326	0.473	0.63	0	0	0	FGA (interacts with) VTN	4438214	4433357	0	FGA (interacts with) VTN
0.622	0.058	0.628	0	0	0	C1QA (interacts with) MBL2	4444428	4444298	0	C1QA (interacts with) MBL2
0.498	0.29	0.628	0	0	0	ORM2 (interacts with) HPX	4447873	4435671	0	ORM2 (interacts with) HPX
0.626	0	0.626	0	0	0	PLG (interacts with) ICAM1	4438461	4435501	0	PLG (interacts with) ICAM1
0.487	0.09	0.626	0	0.264	0	F5 (interacts with) C2	4442956	4437564	0	F5 (interacts with) C2
0.479	0.103	0.626	0	0.264	0	F5 (interacts with) F9	4442956	4433043	0	F5 (interacts with) F9
0.267	0.508	0.624	0	0	0	F11 (interacts with) F13B	4447185	4442875	0	F11 (interacts with) F13B
0.475	0.31	0.623	0	0	0	RBP4 (interacts with) AGT	4443752	4442719	0	RBP4 (interacts with) AGT
0.614	0.062	0.623	0	0	0	LCN2 (interacts with) CLU	4444080	4438974	0	LCN2 (interacts with) CLU
0.383	0.414	0.623	0	0	0	FGB (interacts with) VTN	4438190	4433357	0	FGB (interacts with) VTN
0.621	0	0.621	0	0	0	ADIPOQ (interacts with) PLG	4447630	4438461	0	ADIPOQ (interacts with) PLG
0.535	0.135	0.619	0	0.129	0	SERPINA1 (interacts with) F9	4448813	4433043	0	SERPINA1 (interacts with) F9
0.21	0.461	0.619	0	0.177	0	FGA (interacts with) F12	4438214	4434311	0	FGA (interacts with) F12
0.582	0.118	0.616	0	0	0	C8A (interacts with) C3	4442465	4433951	0	C8A (interacts with) C3
0.195	0.543	0.616	0	0	0	S100A8 (interacts with) CD14	4443164	4438033	0	S100A8 (interacts with) CD14
0.584	0.112	0.615	0	0	0	HPX (interacts with) C3	4435671	4433951	0	HPX (interacts with) C3
0.136	0.502	0.615	0	0.177	0	FGB (interacts with) F12	4438190	4434311	0	FGB (interacts with) F12
0.558	0.081	0.615	0	0.129	0	CFI (interacts with) SERPING1	4446295	4436285	0	CFI (interacts with) SERPING1
0.221	0.518	0.614	0	0	0.639	F12 (interacts with) PROC	4434311	4433614	0.414	F12 (interacts with) PROC
0.578	0.12	0.613	0	0	0	C8B (interacts with) C3	4443704	4433951	0	C8B (interacts with) C3
0.212	0.481	0.612	0	0.129	0	F11 (interacts with) SERPINA10	4447185	4434989	0	F11 (interacts with) SERPINA10
0.583	0.108	0.612	0	0	0	C3 (interacts with) VTN	4433951	4433357	0	C3 (interacts with) VTN
0.503	0.177	0.611	0	0.124	0	F10 (interacts with) CPB2	4444587	4432734	0	F10 (interacts with) CPB2
0.168	0.062	0.61	0.54	0	0	SAA2 (interacts with) APOM	4449771	4444651	0	SAA2 (interacts with) APOM
0.601	0.062	0.61	0	0	0	C1S (interacts with) C8A	4447198	4442465	0	C1S (interacts with) C8A
0.49	0.147	0.61	0	0.175	0	CFB (interacts with) C9	4448835	4435259	0	CFB (interacts with) C9
0.559	0.141	0.609	0	0.051	0	SELL (interacts with) MPO	4433660	4433305	0	SELL (interacts with) MPO
0.584	0.062	0.609	0	0.08	0	CTSD (interacts with) CTSC	4433665	4433384	0	CTSD (interacts with) CTSC
0.311	0.16	0.609	0	0.379	0	A2M (interacts with) CPB2	4439653	4432734	0	A2M (interacts with) CPB2
0.23	0.512	0.608	0	0	0	F7 (interacts with) MBL2	4444589	4444298	0	F7 (interacts with) MBL2
0.559	0.148	0.608	0	0	0	KNG1 (interacts with) F9	4435537	4433043	0	KNG1 (interacts with) F9
0.583	0.096	0.607	0	0	0	ACE (interacts with) VWF	4436887	4434871	0	ACE (interacts with) VWF
0.586	0.088	0.606	0	0	0	LCN2 (interacts with) MPO	4444080	4433305	0	LCN2 (interacts with) MPO
0.33	0	0.605	0	0.435	0	SERPINA1 (interacts with) KLK3	4448813	4438915	0	SERPINA1 (interacts with) KLK3
0.604	0	0.604	0	0	0	FN1 (interacts with) ACE	4441661	4436887	0	FN1 (interacts with) ACE
0	0.604	0.604	0	0	0	C8A (interacts with) SERPINA10	4442465	4434989	0	C8A (interacts with) SERPINA10
0.536	0.18	0.603	0	0	0	KNG1 (interacts with) CPB2	4435537	4432734	0	KNG1 (interacts with) CPB2
0.591	0.065	0.602	0	0	0	TFPI (interacts with) SERPIND1	4433582	4432868	0	TFPI (interacts with) SERPIND1
0.476	0.272	0.602	0	0	0	CFH (interacts with) C9	4442881	4435259	0	CFH (interacts with) C9
0.478	0.193	0.601	0	0.129	0	F7 (interacts with) SERPIND1	4444589	4432868	0	F7 (interacts with) SERPIND1
0.158	0.545	0.601	0	0	0	MBL2 (interacts with) PROC	4444298	4433614	0	MBL2 (interacts with) PROC
0.125	0.562	0.6	0	0	0	C1QB (interacts with) VWF	4438900	4434871	0	C1QB (interacts with) VWF
0.581	0.083	0.599	0	0	0	FTL (interacts with) CP	4444869	4435459	0	FTL (interacts with) CP
0.58	0.084	0.599	0	0	0	ACE (interacts with) SERPING1	4436887	4436285	0	ACE (interacts with) SERPING1
0.439	0.246	0.599	0	0.129	0	CFI (interacts with) SERPINC1	4446295	4442941	0	CFI (interacts with) SERPINC1
0.428	0.234	0.598	0	0.157	0	HP (interacts with) FGG	4441808	4440740	0	HP (interacts with) FGG
0.59	0.061	0.598	0	0	0	SERPING1 (interacts with) CFP	4436285	4434012	0	SERPING1 (interacts with) CFP
0.598	0	0.598	0	0	0	PLG (interacts with) VCAM1	4438461	4437090	0	PLG (interacts with) VCAM1
0.529	0.095	0.596	0	0.129	0	C1S (interacts with) SERPINF2	4447198	4439481	0	C1S (interacts with) SERPINF2
0.547	0.145	0.596	0	0	0	VTN (interacts with) F9	4433357	4433043	0	VTN (interacts with) F9
0.143	0.548	0.596	0	0	0	C1QA (interacts with) F13A1	4444428	4435508	0	C1QA (interacts with) F13A1
0.44	0.235	0.595	0	0.129	0	PLG (interacts with) SERPINA10	4438461	4434989	0	PLG (interacts with) SERPINA10
0.561	0.113	0.594	0	0	0	CFP (interacts with) MPO	4434012	4433305	0	CFP (interacts with) MPO
0.585	0.062	0.594	0	0	0	VCAM1 (interacts with) ACE	4437090	4436887	0	VCAM1 (interacts with) ACE
0.529	0.061	0.594	0	0.157	0	C1S (interacts with) FCN1	4447198	4443817	0	C1S (interacts with) FCN1
0.489	0.161	0.594	0	0.129	0	F9 (interacts with) SERPIND1	4433043	4432868	0	F9 (interacts with) SERPIND1
0.328	0.34	0.593	0	0.157	0	F7 (interacts with) FGB	4444589	4438190	0	F7 (interacts with) FGB
0.593	0	0.593	0	0	0	ACE (interacts with) ICAM1	4436887	4435501	0	ACE (interacts with) ICAM1
0.105	0.563	0.593	0	0	0	C1QC (interacts with) CD14	4444427	4438033	0	C1QC (interacts with) CD14
0.165	0.532	0.592	0	0	0	C1QB (interacts with) VCAM1	4438900	4437090	0	C1QB (interacts with) VCAM1
0.582	0.061	0.591	0	0	0	FN1 (interacts with) HPX	4441661	4435671	0	FN1 (interacts with) HPX
0.111	0.559	0.591	0	0	0	MBL2 (interacts with) F9	4444298	4433043	0	MBL2 (interacts with) F9
0.525	0.061	0.591	0	0.157	0	C1R (interacts with) FCN1	4449877	4443817	0	C1R (interacts with) FCN1
0.555	0.114	0.589	0	0	0	C8B (interacts with) CFH	4443704	4442881	0	C8B (interacts with) CFH
0.111	0.555	0.588	0	0	0	FCN1 (interacts with) S100A8	4443817	4443164	0	FCN1 (interacts with) S100A8
0.105	0.558	0.588	0	0	0	C1QA (interacts with) VWF	4444428	4434871	0	C1QA (interacts with) VWF
0.12	0.551	0.588	0	0	0	S100A9 (interacts with) CD14	4443166	4438033	0	S100A9 (interacts with) CD14
0.413	0.232	0.587	0	0.157	0	MASP2 (interacts with) CPB2	4447034	4432734	0	MASP2 (interacts with) CPB2
0.516	0.179	0.586	0	0	0	C8A (interacts with) MASP1	4442465	4437260	0	C8A (interacts with) MASP1
0.28	0.447	0.585	0	0	0	C8B (interacts with) FGB	4443704	4438190	0	C8B (interacts with) FGB
0.218	0.419	0.584	0	0.157	0	FGB (interacts with) F9	4438190	4433043	0	FGB (interacts with) F9
0.921	0.324	0.584	0	0	0.683	SERPINC1 (interacts with) SERPINF2	4442941	4439481	0.444	SERPINC1 (interacts with) SERPINF2
0.578	0.055	0.584	0	0	0	F2 (interacts with) ACE	4438421	4436887	0	F2 (interacts with) ACE
0.537	0.135	0.583	0	0	0	C4B (interacts with) SERPINC1	4448805	4442941	0	C4B (interacts with) SERPINC1
0.44	0.475	0.583	0	0	0.733	KLKB1 (interacts with) F9	4435478	4433043	0.421	KLKB1 (interacts with) F9
0.409	0.119	0.583	0	0.264	0	C1S (interacts with) FN1	4447198	4441661	0	C1S (interacts with) FN1
0.151	0.481	0.582	0	0.129	0	KLKB1 (interacts with) SERPINA10	4435478	4434989	0	KLKB1 (interacts with) SERPINA10
0.571	0.064	0.582	0	0	0	CFH (interacts with) C5	4442881	4433289	0	CFH (interacts with) C5
0.555	0.098	0.581	0	0	0	HP (interacts with) APCS	4441808	4434407	0	HP (interacts with) APCS
0.527	0.152	0.581	0	0	0	F5 (interacts with) SELL	4442956	4433660	0	F5 (interacts with) SELL
0.475	0.234	0.581	0	0	0	C1QA (interacts with) CFP	4444428	4434012	0	C1QA (interacts with) CFP
0.58	0	0.58	0	0	0	CTSB (interacts with) PLG	4441541	4438461	0	CTSB (interacts with) PLG
0.55	0.103	0.579	0	0	0	RBP4 (interacts with) HP	4443752	4441808	0	RBP4 (interacts with) HP
0.454	0.47	0.579	0	0	0.721	F7 (interacts with) KLKB1	4444589	4435478	0.376	F7 (interacts with) KLKB1
0.476	0.23	0.579	0	0	0	SERPINA1 (interacts with) S100A9	4448813	4443166	0	SERPINA1 (interacts with) S100A9
0.425	0.293	0.576	0	0	0	IL2RG (interacts with) SELL	4444340	4433660	0	IL2RG (interacts with) SELL
0.42	0.3	0.576	0	0	0	F13B (interacts with) ORM1	4442875	4434700	0	F13B (interacts with) ORM1
0.417	0.296	0.572	0	0	0	APOA1 (interacts with) VTN	4433668	4433357	0	APOA1 (interacts with) VTN
0.106	0.541	0.572	0	0	0	ORM2 (interacts with) SERPIND1	4447873	4432868	0	ORM2 (interacts with) SERPIND1
0.571	0	0.571	0	0	0	KLK3 (interacts with) CRP	4438915	4434405	0	KLK3 (interacts with) CRP
0.507	0.157	0.571	0	0.05	0	CFI (interacts with) C5	4446295	4433289	0	CFI (interacts with) C5
0.543	0.098	0.57	0	0	0	C4B (interacts with) CLU	4448805	4438974	0	C4B (interacts with) CLU
0.543	0.096	0.57	0	0	0	CFB (interacts with) C1QC	4448835	4444427	0	CFB (interacts with) C1QC
0.56	0.061	0.569	0	0	0	LCN2 (interacts with) RBP4	4444080	4443752	0	LCN2 (interacts with) RBP4
0.541	0.099	0.569	0	0	0	A2M (interacts with) SERPIND1	4439653	4432868	0	A2M (interacts with) SERPIND1
0.458	0.235	0.568	0	0	0	CFI (interacts with) C8A	4446295	4442465	0	CFI (interacts with) C8A
0.558	0.061	0.567	0	0	0	VWF (interacts with) CPB2	4434871	4432734	0	VWF (interacts with) CPB2
0.331	0	0.566	0	0.379	0	CAMP (interacts with) LBP	4437278	4433018	0	CAMP (interacts with) LBP
0.315	0.392	0.566	0	0	0	PROZ (interacts with) ORM1	4441427	4434700	0	PROZ (interacts with) ORM1
0.195	0.482	0.565	0	0	0	RBP4 (interacts with) FGA	4443752	4438214	0	RBP4 (interacts with) FGA
0.556	0.061	0.565	0	0	0	PROS1 (interacts with) SERPINC1	4446246	4442941	0	PROS1 (interacts with) SERPINC1
0.555	0.062	0.565	0	0	0	C2 (interacts with) CFP	4437564	4434012	0	C2 (interacts with) CFP
0.502	0.161	0.564	0	0	0	SAA1 (interacts with) LCN2	4447178	4444080	0	SAA1 (interacts with) LCN2
0.327	0	0.564	0	0.379	0	FN1 (interacts with) APCS	4441661	4434407	0	FN1 (interacts with) APCS
0.473	0.205	0.563	0	0	0	F7 (interacts with) APOA1	4444589	4433668	0	F7 (interacts with) APOA1
0.104	0.532	0.562	0	0	0	CD14 (interacts with) F13A1	4438033	4435508	0	CD14 (interacts with) F13A1
0.513	0.139	0.562	0	0	0	C4B (interacts with) VTN	4448805	4433357	0	C4B (interacts with) VTN
0.582	0.162	0.562	0	0.379	0.658	F10 (interacts with) PLG	4444587	4438461	0	F10 (interacts with) PLG
0.552	0.063	0.562	0	0	0	C1R (interacts with) C8A	4449877	4442465	0	C1R (interacts with) C8A
0.53	0.107	0.562	0	0	0	SERPINE1 (interacts with) PROCR	4433266	4432992	0	SERPINE1 (interacts with) PROCR
0.085	0	0.561	0.54	0	0	SAA2 (interacts with) CLU	4449771	4438974	0	SAA2 (interacts with) CLU
0.552	0.061	0.561	0	0	0	VWF (interacts with) PROCR	4434871	4432992	0	VWF (interacts with) PROCR
0.474	0.116	0.559	0	0.129	0	SERPINA1 (interacts with) KLKB1	4448813	4435478	0	SERPINA1 (interacts with) KLKB1
0.55	0.061	0.559	0	0	0	SERPINA1 (interacts with) MPO	4448813	4433305	0	SERPINA1 (interacts with) MPO
0.345	0.49	0.559	0	0	0.57	PROZ (interacts with) KLKB1	4441427	4435478	0	PROZ (interacts with) KLKB1
0.39	0.308	0.559	0	0	0	VTN (interacts with) SERPIND1	4433357	4432868	0	VTN (interacts with) SERPIND1
0.558	0	0.558	0	0	0	F10 (interacts with) PROCR	4444587	4432992	0	F10 (interacts with) PROCR
0.557	0	0.557	0	0	0	CTSB (interacts with) CRP	4441541	4434405	0	CTSB (interacts with) CRP
0.556	0	0.556	0	0	0	CRP (interacts with) MIF	4434405	4432873	0	CRP (interacts with) MIF
0.241	0.44	0.556	0	0	0	MBL2 (interacts with) C8B	4444298	4443704	0	MBL2 (interacts with) C8B
0.5	0.109	0.556	0	0.084	0	CFI (interacts with) C9	4446295	4435259	0	CFI (interacts with) C9
0.544	0.064	0.555	0	0	0	C4BPA (interacts with) SERPING1	4442800	4436285	0	C4BPA (interacts with) SERPING1
0	0.555	0.555	0	0	0	FCN1 (interacts with) CD14	4443817	4438033	0	FCN1 (interacts with) CD14
0.396	0.08	0.555	0	0.264	0	C1S (interacts with) F5	4447198	4442956	0	C1S (interacts with) F5
0.389	0.302	0.555	0	0	0	S100A9 (interacts with) LYZ	4443166	4434847	0	S100A9 (interacts with) LYZ
0.292	0.397	0.555	0	0	0	ORM2 (interacts with) PROZ	4447873	4441427	0	ORM2 (interacts with) PROZ
0.541	0.069	0.554	0	0	0	SERPINB1 (interacts with) MPO	4445445	4433305	0	SERPINB1 (interacts with) MPO
0.25	0.119	0.554	0	0.379	0	C4BPA (interacts with) APCS	4442800	4434407	0	C4BPA (interacts with) APCS
0.545	0.061	0.554	0	0	0	PLG (interacts with) CTSD	4438461	4433665	0	PLG (interacts with) CTSD
0.405	0.064	0.554	0	0.264	0	F5 (interacts with) F12	4442956	4434311	0	F5 (interacts with) F12
0.094	0	0.554	0	0.528	0	FGG (interacts with) ICAM1	4440740	4435501	0	FGG (interacts with) ICAM1
0.554	0	0.554	0	0	0	CFH (interacts with) CLU	4442881	4438974	0	CFH (interacts with) CLU
0.553	0	0.553	0	0	0	FN1 (interacts with) SELL	4441661	4433660	0	FN1 (interacts with) SELL
0.496	0.063	0.553	0	0.129	0	F11 (interacts with) SERPING1	4447185	4436285	0	F11 (interacts with) SERPING1
0.236	0.362	0.553	0	0.157	0	F11 (interacts with) FGB	4447185	4438190	0	F11 (interacts with) FGB
0.414	0.195	0.553	0	0.129	0	MASP2 (interacts with) SERPINC1	4447034	4442941	0	MASP2 (interacts with) SERPINC1
0.068	0	0.552	0.54	0	0	SAA2 (interacts with) PLA2G7	4449771	4436162	0	SAA2 (interacts with) PLA2G7
0.552	0	0.552	0	0	0	GSN (interacts with) APOA1	4444265	4433668	0	GSN (interacts with) APOA1
0.522	0.062	0.552	0	0.081	0	BHMT (interacts with) ALDH1L1	4436127	4436080	0	BHMT (interacts with) ALDH1L1
0.542	0.062	0.552	0	0	0	ACE (interacts with) MPO	4436887	4433305	0	ACE (interacts with) MPO
0.513	0.115	0.551	0	0	0	CP (interacts with) ORM1	4435459	4434700	0	CP (interacts with) ORM1
0.542	0.06	0.551	0	0	0	VWF (interacts with) SELL	4434871	4433660	0	VWF (interacts with) SELL
0.511	0.113	0.551	0	0.05	0	A2M (interacts with) F12	4439653	4434311	0	A2M (interacts with) F12
0.416	0.262	0.551	0	0	0	C1QB (interacts with) CFP	4438900	4434012	0	C1QB (interacts with) CFP
0.25	0.424	0.55	0	0	0	RBP4 (interacts with) FGG	4443752	4440740	0	RBP4 (interacts with) FGG
0.55	0	0.55	0	0	0	F7 (interacts with) PROCR	4444589	4432992	0	F7 (interacts with) PROCR
0.269	0.41	0.55	0	0	0	MBL2 (interacts with) F2	4444298	4438421	0	MBL2 (interacts with) F2
0.481	0.084	0.55	0	0.129	0	KLKB1 (interacts with) SERPIND1	4435478	4432868	0	KLKB1 (interacts with) SERPIND1
0.112	0.514	0.55	0	0	0	C8B (interacts with) F9	4443704	4433043	0	C8B (interacts with) F9
0.36	0.232	0.549	0	0.157	0	MASP1 (interacts with) CPB2	4437260	4432734	0	MASP1 (interacts with) CPB2
0.145	0.494	0.549	0	0	0	ORM2 (interacts with) C8A	4447873	4442465	0	ORM2 (interacts with) C8A
0.535	0.07	0.549	0	0	0	CFI (interacts with) FN1	4446295	4441661	0	CFI (interacts with) FN1
0.547	0	0.547	0	0	0	F13A1 (interacts with) F12	4435508	4434311	0	F13A1 (interacts with) F12
0.536	0.065	0.547	0	0	0	CFH (interacts with) VTN	4442881	4433357	0	CFH (interacts with) VTN
0.525	0.083	0.546	0	0	0	FTH1 (interacts with) CP	4436083	4435459	0	FTH1 (interacts with) CP
0.241	0.427	0.546	0	0	0	C8B (interacts with) KLKB1	4443704	4435478	0	C8B (interacts with) KLKB1
0.057	0.538	0.545	0	0	0	C8B (interacts with) SERPINC1	4443704	4442941	0	C8B (interacts with) SERPINC1
0.298	0	0.545	0	0.379	0	C1QA (interacts with) FN1	4444428	4441661	0	C1QA (interacts with) FN1
0.534	0.063	0.544	0	0	0	ANGPT2 (interacts with) VCAM1	4438957	4437090	0	ANGPT2 (interacts with) VCAM1
0.477	0.08	0.544	0	0.129	0	SERPINF2 (interacts with) KLKB1	4439481	4435478	0	SERPINF2 (interacts with) KLKB1
0.499	0	0.544	0	0.129	0	AGT (interacts with) CFD	4442719	4440329	0	AGT (interacts with) CFD
0.534	0.062	0.544	0	0	0	C1S (interacts with) C8B	4447198	4443704	0	C1S (interacts with) C8B
0.517	0.095	0.544	0	0	0	CFB (interacts with) C1QB	4448835	4438900	0	CFB (interacts with) C1QB
0.445	0.13	0.543	0	0.129	0	C2 (interacts with) SERPING1	4437564	4436285	0	C2 (interacts with) SERPING1
0.053	0.537	0.543	0	0	0	MBL2 (interacts with) PROZ	4444298	4441427	0	MBL2 (interacts with) PROZ
0.237	0.426	0.543	0	0	0	C8A (interacts with) KLKB1	4442465	4435478	0	C8A (interacts with) KLKB1
0.473	0.085	0.543	0	0.129	0	C1S (interacts with) SERPINC1	4447198	4442941	0	C1S (interacts with) SERPINC1
0.518	0.09	0.542	0	0	0	CLU (interacts with) CP	4438974	4435459	0	CLU (interacts with) CP
0.532	0.063	0.542	0	0	0	FCN1 (interacts with) C3	4443817	4433951	0	FCN1 (interacts with) C3
0.125	0.429	0.542	0	0.157	0	MBL2 (interacts with) FGG	4444298	4440740	0	MBL2 (interacts with) FGG
0.179	0.464	0.542	0	0	0	MBL2 (interacts with) ORM1	4444298	4434700	0	MBL2 (interacts with) ORM1
0.21	0.444	0.541	0	0	0	F13B (interacts with) KLKB1	4442875	4435478	0	F13B (interacts with) KLKB1
0.54	0	0.54	0	0	0	ACE (interacts with) KLKB1	4436887	4435478	0	ACE (interacts with) KLKB1
0.499	0.119	0.54	0	0	0	CFH (interacts with) C8A	4442881	4442465	0	CFH (interacts with) C8A
0.253	0.408	0.539	0	0	0	MAT1A (interacts with) FGA	4443900	4438214	0	MAT1A (interacts with) FGA
0.151	0.479	0.539	0	0	0	F11 (interacts with) MBL2	4447185	4444298	0	F11 (interacts with) MBL2
0.529	0.061	0.538	0	0	0	GSN (interacts with) CLU	4444265	4438974	0	GSN (interacts with) CLU
0.28	0.049	0.538	0	0.379	0	C1QA (interacts with) APCS	4444428	4434407	0	C1QA (interacts with) APCS
0.676	0.346	0.538	0	0	0.557	SERPINC1 (interacts with) AGT	4442941	4442719	0	SERPINC1 (interacts with) AGT
0.527	0.063	0.537	0	0	0	SERPINB1 (interacts with) F13A1	4445445	4435508	0	SERPINB1 (interacts with) F13A1
0.454	0.187	0.537	0	0	0	C4BPA (interacts with) C8A	4442800	4442465	0	C4BPA (interacts with) C8A
0	0.537	0.537	0	0	0	FCN1 (interacts with) S100A9	4443817	4443166	0	FCN1 (interacts with) S100A9
0.446	0.198	0.537	0	0	0	CFB (interacts with) CP	4448835	4435459	0	CFB (interacts with) CP
0.423	0.231	0.537	0	0	0	S100A9 (interacts with) MPO	4443166	4433305	0	S100A9 (interacts with) MPO
0.532	0.051	0.536	0	0	0	ANGPT2 (interacts with) ICAM1	4438957	4435501	0	ANGPT2 (interacts with) ICAM1
0.527	0.061	0.536	0	0	0	APOA1 (interacts with) SERPINE1	4433668	4433266	0	APOA1 (interacts with) SERPINE1
0.333	0.333	0.536	0	0	0	SERPINF2 (interacts with) HPX	4439481	4435671	0	SERPINF2 (interacts with) HPX
0.292	0.371	0.536	0	0	0	FGB (interacts with) HPX	4438190	4435671	0	FGB (interacts with) HPX
0.496	0.113	0.534	0	0	0	HP (interacts with) KNG1	4441808	4435537	0	HP (interacts with) KNG1
0.505	0.095	0.533	0	0	0	CFB (interacts with) C1QA	4448835	4444428	0	CFB (interacts with) C1QA
0.317	0.344	0.533	0	0	0	F2 (interacts with) HPX	4438421	4435671	0	F2 (interacts with) HPX
0.416	0.232	0.532	0	0	0	C9 (interacts with) APCS	4435259	4434407	0	C9 (interacts with) APCS
0.09	0.507	0.532	0	0	0	C8A (interacts with) ORM1	4442465	4434700	0	C8A (interacts with) ORM1
0	0.532	0.532	0	0	0	C8B (interacts with) SERPINA10	4443704	4434989	0	C8B (interacts with) SERPINA10
0.166	0.461	0.531	0	0	0	CTSS (interacts with) VCAM1	4443237	4437090	0	CTSS (interacts with) VCAM1
0.531	0	0.531	0	0	0	VWF (interacts with) MPO	4434871	4433305	0	VWF (interacts with) MPO
0.295	0.362	0.531	0	0	0	SERPINF2 (interacts with) APOA1	4439481	4433668	0	SERPINF2 (interacts with) APOA1
0.485	0.119	0.531	0	0.05	0	C1S (interacts with) A2M	4447198	4439653	0	C1S (interacts with) A2M
0.53	0	0.53	0	0	0	PROCR (interacts with) CPB2	4432992	4432734	0	PROCR (interacts with) CPB2
0.317	0.341	0.53	0	0	0	AGT (interacts with) APOA1	4442719	4433668	0	AGT (interacts with) APOA1
0.471	0.145	0.529	0	0	0	HPD (interacts with) BHMT	4436793	4436127	0	HPD (interacts with) BHMT
0.519	0.062	0.529	0	0	0	C1S (interacts with) KNG1	4447198	4435537	0	C1S (interacts with) KNG1
0.286	0.182	0.528	0	0.379	0.57	PROZ (interacts with) F2	4441427	4438421	0	PROZ (interacts with) F2
0.441	0.109	0.528	0	0.129	0	AGT (interacts with) HP	4442719	4441808	0	AGT (interacts with) HP
0.517	0.064	0.528	0	0	0	ORM2 (interacts with) SAA1	4447873	4447178	0	ORM2 (interacts with) SAA1
0.453	0.17	0.527	0	0	0	HPX (interacts with) KNG1	4435671	4435537	0	HPX (interacts with) KNG1
0.147	0.502	0.527	0	0	0.558	F11 (interacts with) PROZ	4447185	4441427	0	F11 (interacts with) PROZ
0.399	0.244	0.527	0	0	0	AGT (interacts with) A2M	4442719	4439653	0	AGT (interacts with) A2M
0.517	0.062	0.527	0	0	0	CFH (interacts with) HP	4442881	4441808	0	CFH (interacts with) HP
0.332	0.226	0.526	0	0.157	0	CFB (interacts with) FGA	4448835	4438214	0	CFB (interacts with) FGA
0.328	0.23	0.526	0	0.157	0	CFB (interacts with) FGG	4448835	4440740	0	CFB (interacts with) FGG
0.255	0.306	0.526	0	0.157	0	CFI (interacts with) FGA	4446295	4438214	0	CFI (interacts with) FGA
0.517	0.055	0.524	0	0	0	RBP4 (interacts with) SERPINE1	4443752	4433266	0	RBP4 (interacts with) SERPINE1
0.38	0	0.524	0	0.264	0	FN1 (interacts with) C1QB	4441661	4438900	0	FN1 (interacts with) C1QB
0.478	0.126	0.524	0	0	0	C4B (interacts with) C9	4448805	4435259	0	C4B (interacts with) C9
0.494	0.097	0.524	0	0	0	C4B (interacts with) C8G	4448805	4433295	0	C4B (interacts with) C8G
0.513	0.064	0.524	0	0	0	MBL2 (interacts with) CFH	4444298	4442881	0	MBL2 (interacts with) CFH
0.426	0.123	0.524	0	0.129	0	SERPINF2 (interacts with) F9	4439481	4433043	0	SERPINF2 (interacts with) F9
0.226	0.088	0.523	0	0.379	0	A2M (interacts with) LYZ	4439653	4434847	0	A2M (interacts with) LYZ
0.43	0.088	0.523	0	0.157	0	SERPINA1 (interacts with) CTSB	4448813	4441541	0	SERPINA1 (interacts with) CTSB
0.474	0.122	0.523	0	0.05	0	CFB (interacts with) A2M	4448835	4439653	0	CFB (interacts with) A2M
0.094	0.423	0.521	0	0.157	0	MBL2 (interacts with) FGB	4444298	4438190	0	MBL2 (interacts with) FGB
0.511	0.061	0.521	0	0	0	ACE (interacts with) APOA1	4436887	4433668	0	ACE (interacts with) APOA1
0.411	0.218	0.52	0	0	0	HPX (interacts with) APCS	4435671	4434407	0	HPX (interacts with) APCS
0.186	0.434	0.52	0	0	0	AGT (interacts with) FGG	4442719	4440740	0	AGT (interacts with) FGG
0.495	0.088	0.52	0	0	0	AGT (interacts with) VWF	4442719	4434871	0	AGT (interacts with) VWF
0.387	0.25	0.52	0	0	0	CFH (interacts with) VWF	4442881	4434871	0	CFH (interacts with) VWF
0.124	0.473	0.519	0	0	0	IL2RG (interacts with) C1QB	4444340	4438900	0	IL2RG (interacts with) C1QB
0.473	0.125	0.519	0	0	0	F7 (interacts with) KNG1	4444589	4435537	0	F7 (interacts with) KNG1
0.16	0.451	0.519	0	0	0	MBL2 (interacts with) SERPINA10	4444298	4434989	0	MBL2 (interacts with) SERPINA10
0.315	0.233	0.519	0	0.157	0	PROZ (interacts with) FGB	4441427	4438190	0	PROZ (interacts with) FGB
0.404	0.226	0.519	0	0	0	CFH (interacts with) PLG	4442881	4438461	0	CFH (interacts with) PLG
0.518	0	0.518	0	0	0	ADIPOQ (interacts with) LCN2	4447630	4444080	0	ADIPOQ (interacts with) LCN2
0	0.518	0.518	0	0	0	FAH (interacts with) F13B	4447201	4442875	0	FAH (interacts with) F13B
0.921	0.264	0.518	0	0	0.705	F7 (interacts with) F2	4444589	4438421	0.376	F7 (interacts with) F2
0.441	0.134	0.518	0	0.084	0	HP (interacts with) C9	4441808	4435259	0	HP (interacts with) C9
0.383	0.251	0.518	0	0	0	FGB (interacts with) APCS	4438190	4434407	0	FGB (interacts with) APCS
0.446	0.165	0.517	0	0	0	RBP4 (interacts with) HPX	4443752	4435671	0	RBP4 (interacts with) HPX
0.479	0.111	0.517	0	0	0	ORM1 (interacts with) C3	4434700	4433951	0	ORM1 (interacts with) C3
0.45	0.157	0.517	0	0	0	CFH (interacts with) A2M	4442881	4439653	0	CFH (interacts with) A2M
0.506	0.062	0.516	0	0	0	S100A8 (interacts with) SERPINE1	4443164	4433266	0	S100A8 (interacts with) SERPINE1
0.285	0.351	0.516	0	0	0	S100A8 (interacts with) CAMP	4443164	4437278	0	S100A8 (interacts with) CAMP
0.327	0.099	0.515	0	0.264	0	F11 (interacts with) F5	4447185	4442956	0	F11 (interacts with) F5
0	0.467	0.515	0	0.129	0	SERPINA10 (interacts with) F12	4434989	4434311	0	SERPINA10 (interacts with) F12
0.383	0.456	0.515	0	0	0.854	PROC (interacts with) F9	4433614	4433043	0.429	PROC (interacts with) F9
0.472	0.119	0.514	0	0	0	LTF (interacts with) MPO	4433548	4433305	0	LTF (interacts with) MPO
0.415	0.202	0.513	0	0	0	S100A9 (interacts with) LTF	4443166	4433548	0	S100A9 (interacts with) LTF
0.512	0	0.512	0	0	0	CRP (interacts with) SELL	4434405	4433660	0	CRP (interacts with) SELL
0.473	0.112	0.512	0	0	0	MBL2 (interacts with) C5	4444298	4433289	0	MBL2 (interacts with) C5
0.158	0.139	0.511	0	0.379	0	CD14 (interacts with) LTF	4438033	4433548	0	CD14 (interacts with) LTF
0.492	0.078	0.511	0	0	0	FN1 (interacts with) CTSB	4441661	4441541	0	FN1 (interacts with) CTSB
0.452	0.135	0.511	0	0.05	0	C4B (interacts with) F2	4448805	4438421	0	C4B (interacts with) F2
0.452	0.144	0.511	0	0	0	MASP2 (interacts with) C8G	4447034	4433295	0	MASP2 (interacts with) C8G
0.51	0	0.51	0	0	0	IL18BP (interacts with) IL1RAP	4447090	4438954	0	IL18BP (interacts with) IL1RAP
0.188	0.107	0.51	0	0.379	0	IL2RG (interacts with) ICAM1	4444340	4435501	0	IL2RG (interacts with) ICAM1
0.51	0	0.51	0	0	0	MPO (interacts with) SERPINE1	4433305	4433266	0	MPO (interacts with) SERPINE1
0.498	0.064	0.51	0	0	0	SAA1 (interacts with) ORM1	4447178	4434700	0	SAA1 (interacts with) ORM1
0.499	0.062	0.51	0	0	0	C4B (interacts with) APOM	4448805	4444651	0	C4B (interacts with) APOM
0.447	0.065	0.51	0	0.129	0	F10 (interacts with) SERPINE1	4444587	4433266	0	F10 (interacts with) SERPINE1
0.417	0.194	0.51	0	0	0	C8B (interacts with) C4BPA	4443704	4442800	0	C8B (interacts with) C4BPA
0.502	0	0.51	0	0.057	0	PLG (interacts with) MPO	4438461	4433305	0	PLG (interacts with) MPO
0.417	0.195	0.51	0	0	0	CFI (interacts with) MBL2	4446295	4444298	0	CFI (interacts with) MBL2
0.498	0.061	0.508	0	0	0	LCN2 (interacts with) ACE	4444080	4436887	0	LCN2 (interacts with) ACE
0.498	0	0.508	0	0.061	0	HP (interacts with) MPO	4441808	4433305	0	HP (interacts with) MPO
0.495	0.064	0.507	0	0	0	C4BPA (interacts with) C8G	4442800	4433295	0	C4BPA (interacts with) C8G
0.194	0.413	0.507	0	0	0	C8B (interacts with) F13B	4443704	4442875	0	C8B (interacts with) F13B
0.36	0.157	0.506	0	0.157	0	HP (interacts with) FGB	4441808	4438190	0	HP (interacts with) FGB
0.45	0.137	0.505	0	0	0	APCS (interacts with) VTN	4434407	4433357	0	APCS (interacts with) VTN
0.4	0.209	0.505	0	0	0	SERPING1 (interacts with) CP	4436285	4435459	0	SERPING1 (interacts with) CP
0.396	0.212	0.504	0	0	0	S100A8 (interacts with) LTF	4443164	4433548	0	S100A8 (interacts with) LTF
0.266	0.352	0.504	0	0	0	F2 (interacts with) HPD	4438421	4436793	0	F2 (interacts with) HPD
0.249	0.366	0.503	0	0	0	MBL2 (interacts with) KLKB1	4444298	4435478	0	MBL2 (interacts with) KLKB1
0.443	0.143	0.503	0	0	0	SERPINA1 (interacts with) C4B	4448813	4448805	0	SERPINA1 (interacts with) C4B
0.48	0.082	0.503	0	0	0	C1S (interacts with) CLU	4447198	4438974	0	C1S (interacts with) CLU
0.108	0.465	0.503	0	0	0	ORM2 (interacts with) MBL2	4447873	4444298	0	ORM2 (interacts with) MBL2
0.172	0.365	0.502	0	0.129	0	SERPINA6 (interacts with) F2	4441288	4438421	0	SERPINA6 (interacts with) F2
0.471	0.098	0.502	0	0	0	ICAM1 (interacts with) C3	4435501	4433951	0	ICAM1 (interacts with) C3
0.491	0.062	0.502	0	0	0	ICAM1 (interacts with) PROCR	4435501	4432992	0	ICAM1 (interacts with) PROCR
0.474	0.092	0.502	0	0	0	FBP1 (interacts with) BHMT	4448472	4436127	0	FBP1 (interacts with) BHMT
0.482	0.076	0.501	0	0	0	RBP4 (interacts with) FN1	4443752	4441661	0	RBP4 (interacts with) FN1
0.292	0.082	0.501	0	0.294	0	APOA1 (interacts with) LBP	4433668	4433018	0	APOA1 (interacts with) LBP
0.373	0.16	0.501	0	0.129	0	SERPINF2 (interacts with) F12	4439481	4434311	0	SERPINF2 (interacts with) F12
0.49	0.061	0.5	0	0	0	C4BPA (interacts with) CFP	4442800	4434012	0	C4BPA (interacts with) CFP
0.073	0.412	0.5	0	0.157	0	MBL2 (interacts with) FGA	4444298	4438214	0	MBL2 (interacts with) FGA
0.419	0.175	0.5	0	0	0	CFI (interacts with) F13B	4446295	4442875	0	CFI (interacts with) F13B
0.106	0.462	0.499	0	0	0	RBP4 (interacts with) FGB	4443752	4438190	0	RBP4 (interacts with) FGB
0.482	0.064	0.499	0	0.05	0	C1S (interacts with) C5	4447198	4433289	0	C1S (interacts with) C5
0.215	0.303	0.499	0	0.157	0	CFI (interacts with) FGG	4446295	4440740	0	CFI (interacts with) FGG
0.481	0.063	0.498	0	0.05	0	C4B (interacts with) HP	4448805	4441808	0	C4B (interacts with) HP
0.322	0.191	0.497	0	0.157	0	HP (interacts with) FGA	4441808	4438214	0	HP (interacts with) FGA
0.304	0.098	0.497	0	0.264	0	CFB (interacts with) FN1	4448835	4441661	0	CFB (interacts with) FN1
0.35	0.257	0.496	0	0	0	CTSS (interacts with) S100A9	4443237	4443166	0	CTSS (interacts with) S100A9
0.268	0.339	0.496	0	0	0	S100A9 (interacts with) CAMP	4443166	4437278	0	S100A9 (interacts with) CAMP
0.452	0.108	0.496	0	0.05	0	F2 (interacts with) C3	4438421	4433951	0	F2 (interacts with) C3
0.412	0.064	0.495	0	0.157	0	ANGPT2 (interacts with) PLG	4438957	4438461	0	ANGPT2 (interacts with) PLG
0.452	0.109	0.495	0	0.05	0	C4B (interacts with) PLG	4448805	4438461	0	C4B (interacts with) PLG
0.453	0.115	0.495	0	0	0	MASP1 (interacts with) C8G	4437260	4433295	0	MASP1 (interacts with) C8G
0.462	0.097	0.493	0	0	0	C4B (interacts with) APOA1	4448805	4433668	0	C4B (interacts with) APOA1
0.469	0.084	0.493	0	0	0	C4B (interacts with) KNG1	4448805	4435537	0	C4B (interacts with) KNG1
0.448	0.119	0.493	0	0	0	CFI (interacts with) C8B	4446295	4443704	0	CFI (interacts with) C8B
0.43	0.145	0.492	0	0	0	HPX (interacts with) LTF	4435671	4433548	0	HPX (interacts with) LTF
0.491	0	0.491	0	0	0	IL18BP (interacts with) IL1R2	4447090	4440220	0	IL18BP (interacts with) IL1R2
0.491	0	0.491	0	0	0	KLK3 (interacts with) KNG1	4438915	4435537	0	KLK3 (interacts with) KNG1
0.491	0	0.491	0	0	0	ICAM1 (interacts with) MIF	4435501	4432873	0	ICAM1 (interacts with) MIF
0.44	0	0.491	0	0.129	0	HP (interacts with) SERPINE1	4441808	4433266	0	HP (interacts with) SERPINE1
0.206	0.383	0.49	0	0	0	ORM2 (interacts with) F9	4447873	4433043	0	ORM2 (interacts with) F9
0.429	0.143	0.49	0	0	0	C1QC (interacts with) C3	4444427	4433951	0	C1QC (interacts with) C3
0.795	0.318	0.489	0	0	0.681	F7 (interacts with) PLG	4444589	4438461	0	F7 (interacts with) PLG
0.476	0.064	0.488	0	0	0	APCS (interacts with) C3	4434407	4433951	0	APCS (interacts with) C3
0.365	0.227	0.488	0	0	0	LCN2 (interacts with) S100A9	4444080	4443166	0	LCN2 (interacts with) S100A9
0.479	0	0.488	0	0.057	0	F2 (interacts with) MPO	4438421	4433305	0	F2 (interacts with) MPO
0.477	0.059	0.487	0	0	0	ANGPT2 (interacts with) SERPINE1	4438957	4433266	0	ANGPT2 (interacts with) SERPINE1
0.44	0.123	0.487	0	0	0	ADIPOQ (interacts with) VWF	4447630	4434871	0	ADIPOQ (interacts with) VWF
0.297	0.3	0.487	0	0	0	CRP (interacts with) F9	4434405	4433043	0	CRP (interacts with) F9
0.435	0.13	0.487	0	0	0	ORM2 (interacts with) APCS	4447873	4434407	0	ORM2 (interacts with) APCS
0.434	0.131	0.487	0	0	0	C1QB (interacts with) C3	4438900	4433951	0	C1QB (interacts with) C3
0.475	0.061	0.486	0	0	0	PROS1 (interacts with) HP	4446246	4441808	0	PROS1 (interacts with) HP
0.44	0.121	0.486	0	0	0	KNG1 (interacts with) CRP	4435537	4434405	0	KNG1 (interacts with) CRP
0.474	0.062	0.486	0	0	0	CFB (interacts with) CLU	4448835	4438974	0	CFB (interacts with) CLU
0.33	0.265	0.486	0	0	0	S100A8 (interacts with) LYZ	4443164	4434847	0	S100A8 (interacts with) LYZ
0.473	0.063	0.485	0	0	0	RBP4 (interacts with) CFD	4443752	4440329	0	RBP4 (interacts with) CFD
0.485	0	0.485	0	0	0	GSN (interacts with) HP	4444265	4441808	0	GSN (interacts with) HP
0.474	0.062	0.485	0	0	0	ADIPOQ (interacts with) HP	4447630	4441808	0	ADIPOQ (interacts with) HP
0.239	0.35	0.485	0	0	0	AGT (interacts with) FGA	4442719	4438214	0	AGT (interacts with) FGA
0.421	0.145	0.484	0	0	0	SERPINA1 (interacts with) RBP4	4448813	4443752	0	SERPINA1 (interacts with) RBP4
0.328	0	0.484	0	0.264	0	C1QC (interacts with) FN1	4444427	4441661	0	C1QC (interacts with) FN1
0.409	0.162	0.484	0	0	0	CFI (interacts with) VTN	4446295	4433357	0	CFI (interacts with) VTN
0.473	0.061	0.483	0	0	0	CLU (interacts with) APCS	4438974	4434407	0	CLU (interacts with) APCS
0.473	0.061	0.483	0	0	0	CLU (interacts with) HPX	4438974	4435671	0	CLU (interacts with) HPX
0.472	0.061	0.483	0	0	0	HP (interacts with) FN1	4441808	4441661	0	HP (interacts with) FN1
0.295	0.2	0.483	0	0.157	0	MASP2 (interacts with) FGG	4447034	4440740	0	MASP2 (interacts with) FGG
0.472	0.061	0.483	0	0	0	C1R (interacts with) C8B	4449877	4443704	0	C1R (interacts with) C8B
0.328	0	0.482	0	0.261	0	FN1 (interacts with) MERTK	4441661	4437150	0	FN1 (interacts with) MERTK
0	0.482	0.482	0	0	0	F13A1 (interacts with) CD93	4435508	4433960	0	F13A1 (interacts with) CD93
0.341	0.171	0.482	0	0.129	0	MASP2 (interacts with) SERPIND1	4447034	4432868	0	MASP2 (interacts with) SERPIND1
0.132	0.426	0.481	0	0	0	C1QC (interacts with) VWF	4444427	4434871	0	C1QC (interacts with) VWF
0.328	0.185	0.481	0	0.129	0	F2 (interacts with) SERPINA10	4438421	4434989	0	F2 (interacts with) SERPINA10
0.473	0.055	0.481	0	0	0	CFH (interacts with) CFD	4442881	4440329	0	CFH (interacts with) CFD
0.48	0	0.48	0	0	0	PLG (interacts with) PROCR	4438461	4432992	0	PLG (interacts with) PROCR
0.479	0	0.479	0	0	0	FN1 (interacts with) ANGPT2	4441661	4438957	0	FN1 (interacts with) ANGPT2
0.393	0.094	0.479	0	0.129	0	F12 (interacts with) SERPIND1	4434311	4432868	0	F12 (interacts with) SERPIND1
0.425	0	0.479	0	0.132	0	KLKB1 (interacts with) TFPI	4435478	4433582	0	KLKB1 (interacts with) TFPI
0.427	0.129	0.479	0	0	0	F10 (interacts with) KNG1	4444587	4435537	0	F10 (interacts with) KNG1
0.415	0.145	0.479	0	0	0	ORM1 (interacts with) APCS	4434700	4434407	0	ORM1 (interacts with) APCS
0.478	0	0.478	0	0	0	FAH (interacts with) IL2RG	4447201	4444340	0	FAH (interacts with) IL2RG
0.422	0	0.477	0	0.132	0	PROC (interacts with) TFPI	4433614	4433582	0	PROC (interacts with) TFPI
0.436	0.108	0.476	0	0	0	SERPINA6 (interacts with) CP	4441288	4435459	0	SERPINA6 (interacts with) CP
0.464	0.063	0.476	0	0	0	APOM (interacts with) SERPINE1	4444651	4433266	0	APOM (interacts with) SERPINE1
0.476	0	0.476	0	0	0	VCAM1 (interacts with) VTN	4437090	4433357	0	VCAM1 (interacts with) VTN
0.302	0.061	0.476	0	0.264	0	C1R (interacts with) F5	4449877	4442956	0	C1R (interacts with) F5
0.375	0.194	0.475	0	0	0	HPX (interacts with) C9	4435671	4435259	0	HPX (interacts with) C9
0.356	0.218	0.475	0	0	0	CP (interacts with) VTN	4435459	4433357	0	CP (interacts with) VTN
0.42	0.09	0.474	0	0.084	0	C9 (interacts with) F12	4435259	4434311	0	C9 (interacts with) F12
0.389	0.175	0.474	0	0	0	C9 (interacts with) APOA1	4435259	4433668	0	C9 (interacts with) APOA1
0.193	0.348	0.474	0	0.08	0	C9 (interacts with) F9	4435259	4433043	0	C9 (interacts with) F9
0.378	0.065	0.474	0	0.379	0.626	PROS1 (interacts with) F10	4446246	4444587	0	PROS1 (interacts with) F10
0.261	0.223	0.474	0	0.157	0	CFB (interacts with) FGB	4448835	4438190	0	CFB (interacts with) FGB
0.421	0.129	0.474	0	0	0	CFH (interacts with) APOA1	4442881	4433668	0	CFH (interacts with) APOA1
0.473	0	0.473	0	0	0	ADIPOQ (interacts with) MPO	4447630	4433305	0	ADIPOQ (interacts with) MPO
0.473	0	0.473	0	0	0	HP (interacts with) VWF	4441808	4434871	0	HP (interacts with) VWF
0.874	0.309	0.473	0	0	0.727	PLG (interacts with) F2	4438461	4438421	0	PLG (interacts with) F2
0.473	0	0.473	0	0	0	SERPINC1 (interacts with) ACE	4442941	4436887	0	SERPINC1 (interacts with) ACE
0.472	0	0.472	0	0	0	PLA2G7 (interacts with) MPO	4436162	4433305	0	PLA2G7 (interacts with) MPO
0.472	0	0.472	0	0	0	FN1 (interacts with) MPO	4441661	4433305	0	FN1 (interacts with) MPO
0.376	0.188	0.472	0	0	0	F13B (interacts with) SERPINF2	4442875	4439481	0	F13B (interacts with) SERPINF2
0.459	0.064	0.472	0	0	0	C1R (interacts with) C4BPA	4449877	4442800	0	C1R (interacts with) C4BPA
0.717	0.204	0.471	0	0	0.667	SERPINF2 (interacts with) SERPIND1	4439481	4432868	0.422	SERPINF2 (interacts with) SERPIND1
0.471	0	0.471	0	0	0	SERPINE1 (interacts with) MIF	4433266	4432873	0	SERPINE1 (interacts with) MIF
0.437	0.096	0.469	0	0	0	GSN (interacts with) C3	4444265	4433951	0	GSN (interacts with) C3
0.42	0.123	0.469	0	0	0	SAA1 (interacts with) LBP	4447178	4433018	0	SAA1 (interacts with) LBP
0.469	0	0.469	0	0	0	AGT (interacts with) ICAM1	4442719	4435501	0	AGT (interacts with) ICAM1
0.442	0.088	0.469	0	0	0	CFH (interacts with) MASP1	4442881	4437260	0	CFH (interacts with) MASP1
0.309	0.189	0.469	0	0.129	0	CFI (interacts with) SERPIND1	4446295	4432868	0	CFI (interacts with) SERPIND1
0.457	0.062	0.468	0	0	0	LCN2 (interacts with) HPX	4444080	4435671	0	LCN2 (interacts with) HPX
0.116	0.392	0.468	0	0	0.704	KLKB1 (interacts with) PROC	4435478	4433614	0.382	KLKB1 (interacts with) PROC
0.404	0.136	0.468	0	0.05	0	C1R (interacts with) A2M	4449877	4439653	0	C1R (interacts with) A2M
0.335	0.232	0.468	0	0	0	S100A8 (interacts with) MPO	4443164	4433305	0	S100A8 (interacts with) MPO
0.421	0.117	0.467	0	0	0	RBP4 (interacts with) CP	4443752	4435459	0	RBP4 (interacts with) CP
0.419	0.121	0.467	0	0	0	CRP (interacts with) CPB2	4434405	4432734	0	CRP (interacts with) CPB2
0.4	0.063	0.467	0	0.129	0	HP (interacts with) SERPING1	4441808	4436285	0	HP (interacts with) SERPING1
0.351	0.213	0.467	0	0	0	MBL2 (interacts with) C9	4444298	4435259	0	MBL2 (interacts with) C9
0.444	0.081	0.467	0	0	0	C1S (interacts with) C4BPA	4447198	4442800	0	C1S (interacts with) C4BPA
0.155	0.395	0.467	0	0	0	C1QA (interacts with) VCAM1	4444428	4437090	0	C1QA (interacts with) VCAM1
0.455	0.061	0.466	0	0	0	PROS1 (interacts with) CRP	4446246	4434405	0	PROS1 (interacts with) CRP
0.45	0.069	0.466	0	0	0	C1R (interacts with) CLU	4449877	4438974	0	C1R (interacts with) CLU
0.286	0.066	0.466	0	0.264	0	F5 (interacts with) PROZ	4442956	4441427	0	F5 (interacts with) PROZ
0.405	0.14	0.466	0	0	0	CFB (interacts with) VTN	4448835	4433357	0	CFB (interacts with) VTN
0.406	0.137	0.465	0	0	0	CFP (interacts with) CD93	4434012	4433960	0	CFP (interacts with) CD93
0.441	0.083	0.465	0	0	0	C4B (interacts with) APCS	4448805	4434407	0	C4B (interacts with) APCS
0.277	0.192	0.465	0	0.157	0	MASP2 (interacts with) FGA	4447034	4438214	0	MASP2 (interacts with) FGA
0.428	0.101	0.464	0	0	0	RBP4 (interacts with) CLU	4443752	4438974	0	RBP4 (interacts with) CLU
0.397	0.062	0.464	0	0.129	0	SERPINA1 (interacts with) C1S	4448813	4447198	0	SERPINA1 (interacts with) C1S
0.429	0.101	0.464	0	0	0	CFB (interacts with) MBL2	4448835	4444298	0	CFB (interacts with) MBL2
0.415	0.121	0.464	0	0	0	C1QA (interacts with) C3	4444428	4433951	0	C1QA (interacts with) C3
0.603	0.195	0.464	0	0	0.599	F2 (interacts with) F12	4438421	4434311	0.35	F2 (interacts with) F12
0.359	0.116	0.463	0	0.129	0	HP (interacts with) SERPINA6	4441808	4441288	0	HP (interacts with) SERPINA6
0.104	0.425	0.463	0	0	0	ORM2 (interacts with) C8B	4447873	4443704	0	ORM2 (interacts with) C8B
0.449	0.064	0.462	0	0	0	C4B (interacts with) PIGR	4448805	4441870	0	C4B (interacts with) PIGR
0.462	0	0.462	0	0	0	ACE (interacts with) CTSD	4436887	4433665	0	ACE (interacts with) CTSD
0.45	0.062	0.462	0	0	0	C1QA (interacts with) C8B	4444428	4443704	0	C1QA (interacts with) C8B
0.169	0	0.462	0	0.379	0	S100A9 (interacts with) MIF	4443166	4432873	0	S100A9 (interacts with) MIF
0.114	0.417	0.462	0	0	0	C1QC (interacts with) VCAM1	4444427	4437090	0	C1QC (interacts with) VCAM1
0.45	0.061	0.461	0	0	0	CTSB (interacts with) CP	4441541	4435459	0	CTSB (interacts with) CP
0.39	0.145	0.461	0	0.05	0	F7 (interacts with) A2M	4444589	4439653	0	F7 (interacts with) A2M
0.324	0.236	0.461	0	0	0	F13B (interacts with) PLG	4442875	4438461	0	F13B (interacts with) PLG
0.399	0.14	0.461	0	0	0	MBL2 (interacts with) LBP	4444298	4433018	0	MBL2 (interacts with) LBP
0.428	0.097	0.461	0	0	0	SERPINA1 (interacts with) CTSD	4448813	4433665	0	SERPINA1 (interacts with) CTSD
0.45	0.061	0.461	0	0	0	C1R (interacts with) KNG1	4449877	4435537	0	C1R (interacts with) KNG1
0.167	0	0.46	0	0.379	0	S100A8 (interacts with) MIF	4443164	4432873	0	S100A8 (interacts with) MIF
0.316	0.164	0.459	0	0.129	0	SERPINC1 (interacts with) MASP1	4442941	4437260	0	SERPINC1 (interacts with) MASP1
0.347	0.096	0.458	0	0.157	0	CTSB (interacts with) SERPINE1	4441541	4433266	0	CTSB (interacts with) SERPINE1
0.446	0.062	0.458	0	0	0	ACE (interacts with) F12	4436887	4434311	0	ACE (interacts with) F12
0.419	0.063	0.457	0	0.084	0	C1S (interacts with) C9	4447198	4435259	0	C1S (interacts with) C9
0.41	0.118	0.457	0	0	0	CFB (interacts with) APOA1	4448835	4433668	0	CFB (interacts with) APOA1
0.415	0.11	0.457	0	0	0	CFH (interacts with) CPB2	4442881	4432734	0	CFH (interacts with) CPB2
0.411	0.113	0.456	0	0	0	FBP1 (interacts with) HPD	4448472	4436793	0	FBP1 (interacts with) HPD
0.324	0.229	0.456	0	0	0	MBL2 (interacts with) VTN	4444298	4433357	0	MBL2 (interacts with) VTN
0.398	0.134	0.456	0	0	0	SERPINA1 (interacts with) APCS	4448813	4434407	0	SERPINA1 (interacts with) APCS
0.156	0.381	0.456	0	0	0	ORM1 (interacts with) F9	4434700	4433043	0	ORM1 (interacts with) F9
0.324	0.227	0.456	0	0	0	SERPINC1 (interacts with) APCS	4442941	4434407	0	SERPINC1 (interacts with) APCS
0.215	0.334	0.455	0	0	0	RBP4 (interacts with) F2	4443752	4438421	0	RBP4 (interacts with) F2
0.443	0.062	0.455	0	0	0	LCN2 (interacts with) C8G	4444080	4433295	0	LCN2 (interacts with) C8G
0.455	0	0.455	0	0	0	ICAM1 (interacts with) VTN	4435501	4433357	0	ICAM1 (interacts with) VTN
0.243	0.24	0.455	0	0.129	0	F7 (interacts with) AGT	4444589	4442719	0	F7 (interacts with) AGT
0.056	0.445	0.454	0	0	0	SERPINA6 (interacts with) FGB	4441288	4438190	0	SERPINA6 (interacts with) FGB
0.127	0.39	0.454	0	0.057	0	MBL2 (interacts with) F12	4444298	4434311	0	MBL2 (interacts with) F12
0.301	0.148	0.454	0	0.157	0	FGB (interacts with) KLKB1	4438190	4435478	0	FGB (interacts with) KLKB1
0.071	0.435	0.453	0	0	0	SERPINA6 (interacts with) FGG	4441288	4440740	0	SERPINA6 (interacts with) FGG
0.254	0.296	0.453	0	0	0	MAT1A (interacts with) FGB	4443900	4438190	0	MAT1A (interacts with) FGB
0.327	0.221	0.453	0	0	0	MBL2 (interacts with) PLG	4444298	4438461	0	MBL2 (interacts with) PLG
0.411	0.11	0.453	0	0	0	A2M (interacts with) VTN	4439653	4433357	0	A2M (interacts with) VTN
0.217	0.331	0.453	0	0	0	SERPINA1 (interacts with) LYZ	4448813	4434847	0	SERPINA1 (interacts with) LYZ
0.44	0.064	0.453	0	0	0	CFI (interacts with) CLU	4446295	4438974	0	CFI (interacts with) CLU
0.359	0.18	0.452	0	0	0	HPX (interacts with) CRP	4435671	4434405	0	HPX (interacts with) CRP
0.426	0.084	0.452	0	0	0	SAA1 (interacts with) VCAM1	4447178	4437090	0	SAA1 (interacts with) VCAM1
0.288	0.261	0.452	0	0	0	CTSZ (interacts with) GRN	4432998	4432632	0	CTSZ (interacts with) GRN
0.428	0.081	0.452	0	0	0	A2M (interacts with) CTSD	4439653	4433665	0	A2M (interacts with) CTSD
0.431	0.077	0.452	0	0	0	C1S (interacts with) VTN	4447198	4433357	0	C1S (interacts with) VTN
0.401	0.121	0.452	0	0	0	ORM2 (interacts with) CP	4447873	4435459	0	ORM2 (interacts with) CP
0.421	0.091	0.451	0	0	0	MASP2 (interacts with) CFH	4447034	4442881	0	MASP2 (interacts with) CFH
0.44	0.061	0.451	0	0	0	SERPING1 (interacts with) CRP	4436285	4434405	0	SERPING1 (interacts with) CRP
0.45	0	0.45	0	0	0	ICAM1 (interacts with) APOA1	4435501	4433668	0	ICAM1 (interacts with) APOA1
0.17	0.365	0.45	0	0	0	MBL2 (interacts with) CPB2	4444298	4432734	0	MBL2 (interacts with) CPB2
0.45	0	0.45	0	0	0	KNG1 (interacts with) MPO	4435537	4433305	0	KNG1 (interacts with) MPO
0.389	0.137	0.45	0	0	0	C8G (interacts with) CPB2	4433295	4432734	0	C8G (interacts with) CPB2
0.107	0.408	0.45	0	0	0	C8A (interacts with) F2	4442465	4438421	0	C8A (interacts with) F2
0.299	0.171	0.45	0	0.129	0	CFB (interacts with) SERPINC1	4448835	4442941	0	CFB (interacts with) SERPINC1
0.231	0.315	0.45	0	0	0	C1QB (interacts with) CD93	4438900	4433960	0	C1QB (interacts with) CD93
0.409	0.065	0.449	0	0.084	0	KLKB1 (interacts with) C9	4435478	4435259	0	KLKB1 (interacts with) C9
0.289	0.18	0.448	0	0.129	0	PROZ (interacts with) SERPINF2	4441427	4439481	0	PROZ (interacts with) SERPINF2
0.142	0.383	0.448	0	0	0	C8B (interacts with) F2	4443704	4438421	0	C8B (interacts with) F2
0.23	0.313	0.448	0	0	0	C1QC (interacts with) CD93	4444427	4433960	0	C1QC (interacts with) CD93
0.43	0.07	0.447	0	0	0	SAA1 (interacts with) ICAM1	4447178	4435501	0	SAA1 (interacts with) ICAM1
0.309	0.232	0.447	0	0	0	C4BPA (interacts with) FGG	4442800	4440740	0	C4BPA (interacts with) FGG
0.389	0	0.447	0	0.132	0	F12 (interacts with) TFPI	4434311	4433582	0	F12 (interacts with) TFPI
0.398	0.12	0.447	0	0	0	SERPINA1 (interacts with) VTN	4448813	4433357	0	SERPINA1 (interacts with) VTN
0.297	0.169	0.447	0	0.129	0	SERPINA1 (interacts with) F11	4448813	4447185	0	SERPINA1 (interacts with) F11
0.322	0.218	0.447	0	0	0	AGT (interacts with) CP	4442719	4435459	0	AGT (interacts with) CP
0.429	0.069	0.446	0	0	0	GSN (interacts with) LYZ	4444265	4434847	0	GSN (interacts with) LYZ
0.329	0.208	0.446	0	0	0	LCN2 (interacts with) S100A8	4444080	4443164	0	LCN2 (interacts with) S100A8
0.253	0.288	0.446	0	0	0	MAT1A (interacts with) SERPINC1	4443900	4442941	0	MAT1A (interacts with) SERPINC1
0.361	0.168	0.446	0	0	0	FCN1 (interacts with) CD93	4443817	4433960	0	FCN1 (interacts with) CD93
0.397	0.118	0.446	0	0	0	SERPINA1 (interacts with) APOM	4448813	4444651	0	SERPINA1 (interacts with) APOM
0.44	0.052	0.446	0	0	0	KNG1 (interacts with) ICAM1	4435537	4435501	0	KNG1 (interacts with) ICAM1
0.428	0.062	0.446	0	0.05	0	C1R (interacts with) C5	4449877	4433289	0	C1R (interacts with) C5
0.39	0.127	0.446	0	0	0	CFB (interacts with) C8B	4448835	4443704	0	CFB (interacts with) C8B
0.446	0	0.446	0	0	0	SERPINC1 (interacts with) MPO	4442941	4433305	0	SERPINC1 (interacts with) MPO
0.34	0.193	0.444	0	0	0	RBP4 (interacts with) PLG	4443752	4438461	0	RBP4 (interacts with) PLG
0.476	0.056	0.444	0	0.379	0.8	KLK3 (interacts with) PLG	4438915	4438461	0	KLK3 (interacts with) PLG
0.432	0.061	0.444	0	0	0	LCN2 (interacts with) ICAM1	4444080	4435501	0	LCN2 (interacts with) ICAM1
0.405	0.103	0.444	0	0	0	HP (interacts with) VTN	4441808	4433357	0	HP (interacts with) VTN
0.444	0	0.444	0	0	0	PROZ (interacts with) F13A1	4441427	4435508	0	PROZ (interacts with) F13A1
0.438	0.049	0.443	0	0	0	SERPINB1 (interacts with) A2M	4445445	4439653	0	SERPINB1 (interacts with) A2M
0.283	0.255	0.443	0	0	0	C4BPA (interacts with) FGB	4442800	4438190	0	C4BPA (interacts with) FGB
0.43	0.062	0.442	0	0	0	PIGR (interacts with) LTF	4441870	4433548	0	PIGR (interacts with) LTF
0.429	0.064	0.442	0	0	0	LCN2 (interacts with) CP	4444080	4435459	0	LCN2 (interacts with) CP
0.442	0	0.442	0	0	0	MASP1 (interacts with) CD93	4437260	4433960	0	MASP1 (interacts with) CD93
0	0.442	0.442	0	0	0	ORM2 (interacts with) PROC	4447873	4433614	0	ORM2 (interacts with) PROC
0.404	0.102	0.442	0	0	0	F2 (interacts with) BHMT	4438421	4436127	0	F2 (interacts with) BHMT
0.429	0.062	0.441	0	0	0	ANGPT2 (interacts with) CRP	4438957	4434405	0	ANGPT2 (interacts with) CRP
0.441	0	0.441	0	0	0	CLU (interacts with) KLK3	4438974	4438915	0	CLU (interacts with) KLK3
0.378	0.137	0.441	0	0	0	C4BPA (interacts with) C9	4442800	4435259	0	C4BPA (interacts with) C9
0.423	0.062	0.441	0	0.05	0	C4B (interacts with) CFD	4448805	4440329	0	C4B (interacts with) CFD
0.43	0.061	0.441	0	0	0	F5 (interacts with) TFPI	4442956	4433582	0	F5 (interacts with) TFPI
0.378	0.136	0.44	0	0	0	GSN (interacts with) A2M	4444265	4439653	0	GSN (interacts with) A2M
0.429	0.061	0.44	0	0	0	LCN2 (interacts with) AGT	4444080	4442719	0	LCN2 (interacts with) AGT
0.391	0.117	0.44	0	0	0	MBL2 (interacts with) HP	4444298	4441808	0	MBL2 (interacts with) HP
0.439	0	0.439	0	0	0	CTSB (interacts with) C9	4441541	4435259	0	CTSB (interacts with) C9
0.414	0.32	0.439	0	0	0.774	SERPINC1 (interacts with) SERPINA6	4442941	4441288	0.448	SERPINC1 (interacts with) SERPINA6
0	0.438	0.438	0	0	0	IGFALS (interacts with) CPB2	4448841	4432734	0	IGFALS (interacts with) CPB2
0.295	0.159	0.438	0	0.129	0	SERPINA1 (interacts with) F7	4448813	4444589	0	SERPINA1 (interacts with) F7
0.426	0.062	0.438	0	0	0	C8B (interacts with) SERPING1	4443704	4436285	0	C8B (interacts with) SERPING1
0.311	0.218	0.438	0	0	0	FGG (interacts with) APCS	4440740	4434407	0	FGG (interacts with) APCS
0.361	0	0.438	0	0.157	0	SERPINC1 (interacts with) CTSC	4442941	4433384	0	SERPINC1 (interacts with) CTSC
0.283	0.247	0.437	0	0	0	SERPINA6 (interacts with) APOA1	4441288	4433668	0	SERPINA6 (interacts with) APOA1
0.425	0.061	0.437	0	0	0	PROS1 (interacts with) F13B	4446246	4442875	0	PROS1 (interacts with) F13B
0.394	0.108	0.437	0	0	0	C1QA (interacts with) MERTK	4444428	4437150	0	C1QA (interacts with) MERTK
0.34	0.098	0.436	0	0.129	0	HP (interacts with) SERPINF2	4441808	4439481	0	HP (interacts with) SERPINF2
0.406	0.09	0.436	0	0	0	SERPINA1 (interacts with) GSN	4448813	4444265	0	SERPINA1 (interacts with) GSN
0.416	0	0.436	0	0.075	0	VCAM1 (interacts with) MIF	4437090	4432873	0	VCAM1 (interacts with) MIF
0.417	0.064	0.436	0	0.05	0	KLKB1 (interacts with) C3	4435478	4433951	0	KLKB1 (interacts with) C3
0.055	0.428	0.436	0	0	0	C8B (interacts with) ORM1	4443704	4434700	0	C8B (interacts with) ORM1
0.395	0.106	0.436	0	0	0	CFB (interacts with) HPX	4448835	4435671	0	CFB (interacts with) HPX
0.41	0.084	0.436	0	0	0	S100A9 (interacts with) HP	4443166	4441808	0	S100A9 (interacts with) HP
0.423	0.062	0.435	0	0	0	CLU (interacts with) CTSD	4438974	4433665	0	CLU (interacts with) CTSD
0.262	0.266	0.435	0	0	0	CTSB (interacts with) GRN	4441541	4432632	0	CTSB (interacts with) GRN
0.4	0.097	0.435	0	0	0	MASP2 (interacts with) KNG1	4447034	4435537	0	MASP2 (interacts with) KNG1
0.378	0	0.435	0	0.129	0	SERPINE1 (interacts with) F9	4433266	4433043	0	SERPINE1 (interacts with) F9
0.222	0.093	0.435	0	0.264	0	CFB (interacts with) F5	4448835	4442956	0	CFB (interacts with) F5
0.435	0	0.435	0	0	0	FGA (interacts with) CFP	4438214	4434012	0	FGA (interacts with) CFP
0.421	0.064	0.434	0	0	0	GSN (interacts with) HPX	4444265	4435671	0	GSN (interacts with) HPX
0.408	0.083	0.434	0	0	0	SERPING1 (interacts with) VTN	4436285	4433357	0	SERPING1 (interacts with) VTN
0.421	0.064	0.434	0	0	0	SERPING1 (interacts with) HPX	4436285	4435671	0	SERPING1 (interacts with) HPX
0.394	0.062	0.434	0	0.084	0	C1R (interacts with) C9	4449877	4435259	0	C1R (interacts with) C9
0.321	0.119	0.434	0	0.129	0	CFB (interacts with) SERPIND1	4448835	4432868	0	CFB (interacts with) SERPIND1
0.422	0.062	0.434	0	0	0	ASL (interacts with) BHMT	4438296	4436127	0	ASL (interacts with) BHMT
0.093	0.373	0.433	0	0.082	0	C8A (interacts with) F12	4442465	4434311	0	C8A (interacts with) F12
0.403	0.089	0.433	0	0	0	C1R (interacts with) VTN	4449877	4433357	0	C1R (interacts with) VTN
0.245	0.062	0.433	0	0.264	0	F5 (interacts with) MASP1	4442956	4437260	0	F5 (interacts with) MASP1
0.386	0.113	0.433	0	0	0	ORM1 (interacts with) CRP	4434700	4434405	0	ORM1 (interacts with) CRP
0.314	0.207	0.432	0	0	0	RBP4 (interacts with) ORM1	4443752	4434700	0	RBP4 (interacts with) ORM1
0.419	0.063	0.432	0	0	0	KNG1 (interacts with) TFPI	4435537	4433582	0	KNG1 (interacts with) TFPI
0.398	0.095	0.432	0	0	0	CFB (interacts with) APCS	4448835	4434407	0	CFB (interacts with) APCS
0.419	0.061	0.431	0	0	0	CAMP (interacts with) C3	4437278	4433951	0	CAMP (interacts with) C3
0.348	0.163	0.431	0	0	0	MBL2 (interacts with) KNG1	4444298	4435537	0	MBL2 (interacts with) KNG1
0.293	0.227	0.431	0	0	0	FGB (interacts with) CRP	4438190	4434405	0	FGB (interacts with) CRP
0.241	0.209	0.431	0	0.129	0	CFI (interacts with) SERPINA10	4446295	4434989	0	CFI (interacts with) SERPINA10
0.417	0.063	0.43	0	0	0	SERPING1 (interacts with) C9	4436285	4435259	0	SERPING1 (interacts with) C9
0.346	0.164	0.43	0	0	0	AGT (interacts with) CLU	4442719	4438974	0	AGT (interacts with) CLU
0.43	0	0.43	0	0	0	C1QA (interacts with) C4BPA	4444428	4442800	0	C1QA (interacts with) C4BPA
0.17	0.342	0.43	0	0	0	FGB (interacts with) CP	4438190	4435459	0	FGB (interacts with) CP
0	0.43	0.43	0	0	0	FGA (interacts with) HPD	4438214	4436793	0	FGA (interacts with) HPD
0.421	0.055	0.429	0	0	0	CLU (interacts with) CFP	4438974	4434012	0	CLU (interacts with) CFP
0.385	0.108	0.429	0	0	0	C1QC (interacts with) MERTK	4444427	4437150	0	C1QC (interacts with) MERTK
0.175	0.334	0.428	0	0	0	VWF (interacts with) CD93	4434871	4433960	0	VWF (interacts with) CD93
0.276	0.165	0.428	0	0.129	0	PROZ (interacts with) SERPIND1	4441427	4432868	0	PROZ (interacts with) SERPIND1
0.356	0.146	0.427	0	0	0	RBP4 (interacts with) C3	4443752	4433951	0	RBP4 (interacts with) C3
0.366	0.133	0.427	0	0	0	C4B (interacts with) HPX	4448805	4435671	0	C4B (interacts with) HPX
0.41	0.068	0.427	0	0	0	SERPING1 (interacts with) C5	4436285	4433289	0	SERPING1 (interacts with) C5
0.335	0.173	0.427	0	0	0	CFB (interacts with) SAA1	4448835	4447178	0	CFB (interacts with) SAA1
0.351	0.154	0.427	0	0	0	FGG (interacts with) C8G	4440740	4433295	0	FGG (interacts with) C8G
0.425	0	0.425	0	0	0	CTSD (interacts with) SERPINE1	4433665	4433266	0	CTSD (interacts with) SERPINE1
0.425	0	0.425	0	0	0	CRP (interacts with) CFP	4434405	4434012	0	CRP (interacts with) CFP
0.297	0.215	0.425	0	0	0	F13B (interacts with) APOA1	4442875	4433668	0	F13B (interacts with) APOA1
0.425	0	0.425	0	0	0	CFD (interacts with) CRP	4440329	4434405	0	CFD (interacts with) CRP
0.398	0.083	0.424	0	0	0	PIGR (interacts with) LYZ	4441870	4434847	0	PIGR (interacts with) LYZ
0.229	0.283	0.424	0	0	0	RBP4 (interacts with) VTN	4443752	4433357	0	RBP4 (interacts with) VTN
0.424	0	0.424	0	0	0	CLU (interacts with) CRP	4438974	4434405	0	CLU (interacts with) CRP
0.378	0.111	0.424	0	0	0	C4B (interacts with) ORM1	4448805	4434700	0	C4B (interacts with) ORM1
0.424	0	0.424	0	0	0	SERPINC1 (interacts with) ICAM1	4442941	4435501	0	SERPINC1 (interacts with) ICAM1
0.709	0.062	0.424	0	0	0.616	SERPINC1 (interacts with) SERPING1	4442941	4436285	0.446	SERPINC1 (interacts with) SERPING1
0.398	0.081	0.423	0	0	0	A2M (interacts with) APCS	4439653	4434407	0	A2M (interacts with) APCS
0.423	0	0.422	0	0	0	ADIPOQ (interacts with) MIF	4447630	4432873	0	ADIPOQ (interacts with) MIF
0.176	0.327	0.422	0	0	0	ALDOB (interacts with) F13B	4444463	4442875	0	ALDOB (interacts with) F13B
0.094	0	0.421	0	0.387	0	CTSB (interacts with) PROCR	4441541	4432992	0	CTSB (interacts with) PROCR
0.4	0.075	0.421	0	0	0	SERPINA1 (interacts with) SAA1	4448813	4447178	0	SERPINA1 (interacts with) SAA1
0.239	0.27	0.421	0	0	0	C8B (interacts with) SERPIND1	4443704	4432868	0	C8B (interacts with) SERPIND1
0.405	0.064	0.42	0	0	0	SAA2 (interacts with) ORM1	4449771	4434700	0	SAA2 (interacts with) ORM1
0.421	0	0.42	0	0	0	CFP (interacts with) VTN	4434012	4433357	0	CFP (interacts with) VTN
0.707	0.23	0.42	0	0	0.645	CTSB (interacts with) CTSZ	4441541	4432998	0	CTSB (interacts with) CTSZ
0.42	0	0.42	0	0	0	VCAM1 (interacts with) KNG1	4437090	4435537	0	VCAM1 (interacts with) KNG1
0.42	0	0.42	0	0	0	C8B (interacts with) CFP	4443704	4434012	0	C8B (interacts with) CFP
0.408	0.061	0.42	0	0	0	C1R (interacts with) C8G	4449877	4433295	0	C1R (interacts with) C8G
0.421	0	0.42	0	0	0	S100A9 (interacts with) CRP	4443166	4434405	0	S100A9 (interacts with) CRP
0.42	0	0.42	0	0	0	C1QC (interacts with) C8A	4444427	4442465	0	C1QC (interacts with) C8A
0	0.382	0.419	0	0.099	0	IGFALS (interacts with) F9	4448841	4433043	0	IGFALS (interacts with) F9
0.398	0.075	0.419	0	0	0	SAA1 (interacts with) CP	4447178	4435459	0	SAA1 (interacts with) CP
0.282	0.224	0.419	0	0	0	CTSS (interacts with) S100A8	4443237	4443164	0	CTSS (interacts with) S100A8
0.397	0.076	0.419	0	0	0	LYZ (interacts with) APOA1	4434847	4433668	0	LYZ (interacts with) APOA1
0.4	0.071	0.419	0	0	0	ACE (interacts with) C3	4436887	4433951	0	ACE (interacts with) C3
0.198	0.392	0.418	0	0	0.741	PROZ (interacts with) PROC	4441427	4433614	0	PROZ (interacts with) PROC
0.418	0	0.418	0	0	0	SERPINC1 (interacts with) VCAM1	4442941	4437090	0	SERPINC1 (interacts with) VCAM1
0.403	0.064	0.417	0	0	0	SAA2 (interacts with) ORM2	4449771	4447873	0	SAA2 (interacts with) ORM2
0.351	0.138	0.417	0	0	0	C4B (interacts with) SERPINF2	4448805	4439481	0	C4B (interacts with) SERPINF2
0.294	0.129	0.417	0	0.129	0	SERPINA1 (interacts with) F12	4448813	4434311	0	SERPINA1 (interacts with) F12
0.186	0.313	0.417	0	0	0	C8A (interacts with) SERPIND1	4442465	4432868	0	C8A (interacts with) SERPIND1
0.631	0.192	0.417	0	0	0.547	C1R (interacts with) CFB	4449877	4448835	0	C1R (interacts with) CFB
0.412	0.049	0.416	0	0	0	FTL (interacts with) CAMP	4444869	4437278	0	FTL (interacts with) CAMP
0.416	0	0.416	0	0	0	C4BPA (interacts with) C1QB	4442800	4438900	0	C4BPA (interacts with) C1QB
0.416	0	0.416	0	0	0	SERPING1 (interacts with) FTH1	4436285	4436083	0	SERPING1 (interacts with) FTH1
0.33	0.081	0.416	0	0.129	0	C1R (interacts with) SERPINC1	4449877	4442941	0	C1R (interacts with) SERPINC1
0.379	0.062	0.415	0	0	0	FAH (interacts with) ASL	4447201	4438296	0	FAH (interacts with) ASL
0.289	0.174	0.415	0	0.084	0	MASP1 (interacts with) C9	4437260	4435259	0	MASP1 (interacts with) C9
0.323	0.087	0.415	0	0.129	0	SERPINA1 (interacts with) F10	4448813	4444587	0	SERPINA1 (interacts with) F10
0.357	0.127	0.415	0	0	0	C1S (interacts with) VWF	4447198	4434871	0	C1S (interacts with) VWF
0.266	0.1	0.414	0	0.185	0	SERPINA1 (interacts with) GRN	4448813	4432632	0	SERPINA1 (interacts with) GRN
0.399	0.065	0.414	0	0	0	ACE (interacts with) LYZ	4436887	4434847	0	ACE (interacts with) LYZ
0.371	0.107	0.414	0	0	0	F5 (interacts with) C4BPA	4442956	4442800	0	F5 (interacts with) C4BPA
0.2	0.298	0.414	0	0	0	C1QC (interacts with) A2M	4444427	4439653	0	C1QC (interacts with) A2M
0.401	0.061	0.413	0	0	0	SAA1 (interacts with) CTSB	4447178	4441541	0	SAA1 (interacts with) CTSB
0.4	0.062	0.413	0	0	0	CTSB (interacts with) CLU	4441541	4438974	0	CTSB (interacts with) CLU
0.4	0.062	0.413	0	0	0	VWF (interacts with) APOA1	4434871	4433668	0	VWF (interacts with) APOA1
0.385	0	0.413	0	0.085	0	VWF (interacts with) F12	4434871	4434311	0	VWF (interacts with) F12
0.374	0.102	0.413	0	0	0	C4B (interacts with) VWF	4448805	4434871	0	C4B (interacts with) VWF
0.23	0.269	0.413	0	0	0	MBL2 (interacts with) APOA1	4444298	4433668	0	MBL2 (interacts with) APOA1
0.4	0.062	0.413	0	0	0	VCAM1 (interacts with) PROCR	4437090	4432992	0	VCAM1 (interacts with) PROCR
0.412	0	0.412	0	0	0	F5 (interacts with) PROCR	4442956	4432992	0	F5 (interacts with) PROCR
0.093	0.377	0.411	0	0	0	SERPINA6 (interacts with) FGA	4441288	4438214	0	SERPINA6 (interacts with) FGA
0.22	0.275	0.411	0	0	0	ALDOB (interacts with) APOA1	4444463	4433668	0	ALDOB (interacts with) APOA1
0.124	0.355	0.411	0	0	0	MAT1A (interacts with) FGG	4443900	4440740	0	MAT1A (interacts with) FGG
0.399	0.061	0.411	0	0	0	HP (interacts with) ICAM1	4441808	4435501	0	HP (interacts with) ICAM1
0.374	0.099	0.411	0	0	0	CFH (interacts with) F2	4442881	4438421	0	CFH (interacts with) F2
0.398	0.061	0.41	0	0	0	LCN2 (interacts with) SERPINE1	4444080	4433266	0	LCN2 (interacts with) SERPINE1
0.411	0	0.41	0	0	0	FTL (interacts with) HPX	4444869	4435671	0	FTL (interacts with) HPX
0.372	0.098	0.41	0	0	0	C4BPA (interacts with) VTN	4442800	4433357	0	C4BPA (interacts with) VTN
0.331	0.153	0.409	0	0	0	CD93 (interacts with) SELL	4433960	4433660	0	CD93 (interacts with) SELL
0.29	0.121	0.409	0	0.129	0	SERPINA1 (interacts with) CFI	4448813	4446295	0	SERPINA1 (interacts with) CFI
0.297	0.112	0.409	0	0.129	0	F10 (interacts with) SERPINF2	4444587	4439481	0	F10 (interacts with) SERPINF2
0.371	0.099	0.409	0	0	0	CFB (interacts with) C8G	4448835	4433295	0	CFB (interacts with) C8G
0.168	0.319	0.409	0	0	0	S100A8 (interacts with) IL1R2	4443164	4440220	0	S100A8 (interacts with) IL1R2
0.293	0.199	0.409	0	0	0	SERPINC1 (interacts with) C4BPA	4442941	4442800	0	SERPINC1 (interacts with) C4BPA
0.168	0.111	0.408	0	0.264	0	F5 (interacts with) HP	4442956	4441808	0	F5 (interacts with) HP
0.376	0.09	0.408	0	0	0	CFH (interacts with) C8G	4442881	4433295	0	CFH (interacts with) C8G
0.348	0	0.407	0	0.129	0	F11 (interacts with) SERPINE1	4447185	4433266	0	F11 (interacts with) SERPINE1
0	0.407	0.407	0	0	0	C8B (interacts with) PROZ	4443704	4441427	0	C8B (interacts with) PROZ
0.36	0.111	0.407	0	0	0	C1R (interacts with) VWF	4449877	4434871	0	C1R (interacts with) VWF
0.256	0.158	0.407	0	0.129	0	CFB (interacts with) SERPINF2	4448835	4439481	0	CFB (interacts with) SERPINF2
0.392	0.064	0.407	0	0	0	ASS1 (interacts with) BHMT	4443929	4436127	0	ASS1 (interacts with) BHMT
0.116	0.053	0.407	0	0.379	0.574	CFH (interacts with) SELL	4442881	4433660	0	CFH (interacts with) SELL
0.392	0.063	0.406	0	0	0	C4BPA (interacts with) CLU	4442800	4438974	0	C4BPA (interacts with) CLU
0.227	0	0.406	0	0.264	0	FN1 (interacts with) CPB2	4441661	4432734	0	FN1 (interacts with) CPB2
0.328	0.145	0.406	0	0.05	0	F11 (interacts with) A2M	4447185	4439653	0	F11 (interacts with) A2M
0.34	0.129	0.406	0	0.05	0	A2M (interacts with) F9	4439653	4433043	0	A2M (interacts with) F9
0.325	0	0.406	0	0.157	0	SERPINF2 (interacts with) CTSC	4439481	4433384	0	SERPINF2 (interacts with) CTSC
0.356	0.116	0.406	0	0	0	CFB (interacts with) RBP4	4448835	4443752	0	CFB (interacts with) RBP4
0.238	0.253	0.406	0	0	0	FGG (interacts with) LTF	4440740	4433548	0	FGG (interacts with) LTF
0.342	0.097	0.405	0	0.068	0	ASS1 (interacts with) MAT1A	4443929	4443900	0	ASS1 (interacts with) MAT1A
0.292	0.193	0.405	0	0	0	SERPINC1 (interacts with) C5	4442941	4433289	0	SERPINC1 (interacts with) C5
0.231	0.256	0.404	0	0	0	ALDOB (interacts with) FGA	4444463	4438214	0	ALDOB (interacts with) FGA
0.193	0.378	0.404	0	0	0.735	F7 (interacts with) PROZ	4444589	4441427	0	F7 (interacts with) PROZ
0.162	0.318	0.404	0	0	0	SERPINA10 (interacts with) ORM1	4434989	4434700	0	SERPINA10 (interacts with) ORM1
0.257	0.153	0.404	0	0.129	0	CFB (interacts with) SERPINA6	4448835	4441288	0	CFB (interacts with) SERPINA6
0.304	0.144	0.404	0	0.08	0	F2 (interacts with) C9	4438421	4435259	0	F2 (interacts with) C9
0.358	0.11	0.404	0	0	0	CFI (interacts with) KNG1	4446295	4435537	0	CFI (interacts with) KNG1
0.403	0	0.403	0	0	0	MPO (interacts with) MIF	4433305	4432873	0	MPO (interacts with) MIF
0.373	0.088	0.403	0	0	0	VCAM1 (interacts with) C3	4437090	4433951	0	VCAM1 (interacts with) C3
0.126	0.345	0.403	0	0	0	C8A (interacts with) APOA1	4442465	4433668	0	C8A (interacts with) APOA1
0.28	0.205	0.403	0	0	0	C1R (interacts with) CP	4449877	4435459	0	C1R (interacts with) CP
0.671	0.156	0.403	0	0	0.554	CFB (interacts with) C1S	4448835	4447198	0	CFB (interacts with) C1S
0.389	0.061	0.402	0	0	0	FTH1 (interacts with) HPX	4436083	4435671	0	FTH1 (interacts with) HPX
0.221	0	0.402	0	0.264	0	C4BPA (interacts with) FN1	4442800	4441661	0	C4BPA (interacts with) FN1
0.386	0.066	0.402	0	0	0	SERPINA10 (interacts with) TFPI	4434989	4433582	0	SERPINA10 (interacts with) TFPI
0.37	0.09	0.402	0	0	0	F5 (interacts with) AGT	4442956	4442719	0	F5 (interacts with) AGT
0.375	0.081	0.402	0	0	0	S100A8 (interacts with) HP	4443164	4441808	0	S100A8 (interacts with) HP
0.401	0	0.401	0	0	0	ADIPOQ (interacts with) SAA1	4447630	4447178	0	ADIPOQ (interacts with) SAA1
0.075	0	0.401	0	0.379	0	CTSS (interacts with) KNG1	4443237	4435537	0	CTSS (interacts with) KNG1
0.389	0.061	0.401	0	0	0	LCN2 (interacts with) VCAM1	4444080	4437090	0	LCN2 (interacts with) VCAM1
0.587	0.181	0.401	0	0	0.632	HP (interacts with) F2	4441808	4438421	0.236	HP (interacts with) F2
0.373	0.085	0.401	0	0	0	MASP2 (interacts with) CRP	4447034	4434405	0	MASP2 (interacts with) CRP
0.557	0.274	0.401	0	0	0.675	PLG (interacts with) F9	4438461	4433043	0	PLG (interacts with) F9
0.286	0.195	0.401	0	0	0	FGB (interacts with) C3	4438190	4433951	0	FGB (interacts with) C3
0.363	0.098	0.401	0	0	0	CFH (interacts with) FN1	4442881	4441661	0	CFH (interacts with) FN1
0.3	0.177	0.4	0	0	0	C4BPA (interacts with) HP	4442800	4441808	0	C4BPA (interacts with) HP
0.386	0.063	0.4	0	0	0	CFB (interacts with) F13B	4448835	4442875	0	CFB (interacts with) F13B
0.124	0.343	0.4	0	0	0	ORM2 (interacts with) SERPINA10	4447873	4434989	0	ORM2 (interacts with) SERPINA10
0.169	0.306	0.4	0	0	0	CFH (interacts with) VCAM1	4442881	4437090	0	CFH (interacts with) VCAM1
						Node 5 (interacts with) Node 5				Node 5 (interacts with) Node 5
						Node 4 (interacts with) PIGR				Node 4 (interacts with) PIGR
						SELE (interacts with) VCAM1				SELE (interacts with) VCAM1
						SELP (interacts with) VCAM1				SELP (interacts with) VCAM1
						SELP (interacts with) ICAM1				SELP (interacts with) ICAM1
						TIE1 (interacts with) ANGPT2				TIE1 (interacts with) ANGPT2
						TIE1 (interacts with) ANGPTL3				TIE1 (interacts with) ANGPTL3
						CSF1 (interacts with) IGFBP1				CSF1 (interacts with) IGFBP1
						CSF1 (interacts with) IGF1				CSF1 (interacts with) IGF1
						IGFBP4 (interacts with) CSF1				IGFBP4 (interacts with) CSF1
						IGFBP1 (interacts with) IGFBP5				IGFBP1 (interacts with) IGFBP5
						IGFBP5 (interacts with) IGFBP3				IGFBP5 (interacts with) IGFBP3
						IGFBP5 (interacts with) IGFBP5				IGFBP5 (interacts with) IGFBP5
						IGFBP5 (interacts with) CSF1				IGFBP5 (interacts with) CSF1
						IGFBP3 (interacts with) IGFBP1				IGFBP3 (interacts with) IGFBP1
						IGFBP3 (interacts with) IGFBP4				IGFBP3 (interacts with) IGFBP4
						IGFBP3 (interacts with) CSF1				IGFBP3 (interacts with) CSF1
						IGF1 (interacts with) Node 10				IGF1 (interacts with) Node 10
						IGF1 (interacts with) Node 8				IGF1 (interacts with) Node 8
						IGF1 (interacts with) Node 5				IGF1 (interacts with) Node 5
						IGF1 (interacts with) Node 4				IGF1 (interacts with) Node 4
						IGF1 (interacts with) Node 2				IGF1 (interacts with) Node 2
						ANGPT2 (interacts with) Node 7				ANGPT2 (interacts with) Node 7
						SELL (interacts with) SELE				SELL (interacts with) SELE
						SELL (interacts with) ICAM1				SELL (interacts with) ICAM1
						PLA2G7 (interacts with) Node 6				PLA2G7 (interacts with) Node 6
						IGFALS (interacts with) Node 1				IGFALS (interacts with) Node 1

## Sheet: e) Network calculations
Supplementary Table 1e. Network calculations.
Protein names	PROTEIN	Day 2	Day 3	Day 4	Day 5	Day 8	Score	Intensity	Peptides	Mol. weight [kDa]	Day 2-1	Day 3-1	Day 4-1	Day 5-1	Day 8-1	Day 2-2	Day 3-2	Day 4-2	Day 5-2	Day 8-2	p-value Day 0-1_Day 2-1	p-value Day 0-1_Day 3-1	p-value Day 0-1_Day 4-1	p-value Day 0-1_Day 5-1	p-value Day 0-1_Day 8-1	p-value Day 0-2_Day 2-2	p-value Day 0-2_Day 3-2	p-value Day 0-2_Day 4-2	p-value Day 0-2_Day 5-2	p-value Day 0-2_Day 8-2	p-value Day 0-1_Day 0-2	p-value Day 2-1_Day 2-2	p-value Day 3-1_Day 3-2	p-value Day 4-1_Day 4-2	p-value Day 5-1_Day 5-2	p-value Day 8-1_Day 8-2
alpha-2-macroglobulin	A2m	-0.054501	-0.403085	0.884044	0.261241	0.446891	323.31	1439700000000	101	165.85	0.539769	0.543315	1.09929	0.59479	1.05734	-0.648771	-1.34948	0.668795	-0.0723075	-0.163563	3.28263	3.24591	2.91284	2.61791	3.14095	2.9245	3.93252	2.91162	3.23632	2.52412	1.22403	3.02693	3.24512	1.743	2.70877	3.26521
alpha-2-macroglobulin-P	A2mp	-0.123624	-0.73773	1.86915	3.15009	3.46779	323.31	26507000000	64	164.35	0.148557	-0.165043	1.22516	3.03744	4.24825	-0.395805	-1.31042	2.51315	3.26273	2.68732	1.04108	1.59217	2.0352	2.06532	2.08136	3.13961	3.91905	2.05683	1.96565	1.99812	1.0985	1.77716	1.71871	2.38269	2.18723	2.06939
acetoacetyl-CoA synthetase	Aacs	-0.321563	-1.21235	-0.212308	-0.560016	-0.402441	6.9337	8079100	1	75.199	0.375959	-0.511198	0.794908	0.127655	0.380425	-1.01909	-1.91351	-1.21952	-1.24769	-1.18531	0.692634	0.721032	0.736356	0.721215	0.665633	0.374019	0.0549546	0.374019	0.374019	0.374019	0.556774	0.697019	0.64433	0.698358	0.66376	0.573056
Alpha-2-antiplasmin	AAP	-0.321247	-0.612282	0.26452	-0.445314	-0.292369	323.31	42272000000	22	54.971	-0.00106281	-0.0117339	0.334078	-0.34051	-0.0292951	-0.641431	-1.21283	0.194962	-0.550117	-0.555444	0.142861	0.264958	2.20061	1.19006	0.342088	2.74102	2.83464	2.74147	2.33587	2.19022	1.13388	1.55526	1.52308	1.30359	1.39481	1.41322
alanyl-tRNA synthetase 1	Aars	0.385813	0.0833424	0.609678	0.264503	0.45337	17.225	13250000	2	106.91	0.771627	0.166685	1.21936	0.529006	0.906741	0	0	0	0	0	1.49692	0.124067	2.13886	0.909548	1.6051	0	0	0	0	0	1.5915	2.90388	2.57517	3.15606	2.86981	2.54695
serpin family A member 1	AAT	-0.108171	-0.447496	-0.075922	-0.486101	-0.585069	323.31	203380000000	31	46.002	0.325325	0.388873	0.244376	-0.309712	-0.152842	-0.541668	-1.28387	-0.39622	-0.66249	-1.0173	1.49079	1.69769	2.84056	2.51974	1.7847	2.80616	3.59293	2.56381	2.81964	2.84088	0.351556	1.39165	1.75955	1.55664	1.01471	1.53038
ATP-binding cassette sub-family A member 8-A	Abca8a	-1.33354	-2.09196	-0.645123	-0.881035	-0.75505	6.5247	101800000	1	184.18	-1.12468	-1.73858	-1.36247	-1.49095	-1.33684	-1.54239	-2.44534	0.0722254	-0.271118	-0.173263	0.673937	0.616067	0.558627	0.566816	0.606538	0.992878	1.12155	1.90241	1.03041	0.779931	0.166039	0.121495	0.135945	0.467401	0.398902	0.34754
abhydrolase domain containing 14B	Abhd14b	0.113026	-0.075535	1.18487	0.195742	0.854524	25.593	71241000	4	22.45	0.578813	0.624934	2.29511	0.649825	0.76449	-0.35276	-0.776004	0.0746204	-0.258341	0.944557	1.65913	1.77142	2.38093	1.91169	1.80143	0.447192	0.0681632	0.73257	0.674253	0.722301	1.41455	1.73273	1.98219	2.11972	1.9253	1.33165
ABRA C-terminal like	Abracl	-0.849118	-1.3294	-0.855158	-0.747376	-0.979898	12.827	19803000	2	9.0303	-1.69824	-2.6588	-1.71032	-1.49475	-1.9598	0	0	0	0	0	0.374019	0.374019	0.374019	0.374019	0.374019	0	0	0	0	0	0.374019	0.374019	0.374019	0.374019	0.374019	0.374019
acetyl-CoA acyltransferase 2	Acaa2	0.902943	-0.613127	0.794622	0.12636	0.650049	60.216	79564000	9	41.829	1.14081	0.196745	1.60805	0.78933	0.753806	0.665075	-1.423	-0.0188092	-0.536609	0.546293	1.71962	0.487429	1.47868	1.05893	0.724196	0.579455	1.10296	0.157916	0.758597	0.867499	1.10632	1.31982	1.11638	1.72525	1.66297	1.57173
acyl-CoA dehydrogenase long chain	Acadl	1.28895	-0.130113	1.50842	1.18377	1.5257	27.602	68761000	4	47.907	1.48686	0.0786002	1.70752	1.65066	1.50026	1.09104	-0.338826	1.30932	0.71688	1.55114	1.66051	0.16328	1.88841	2.19996	2.37122	0.934691	0.786669	1.48469	0.689749	1.15589	0.475367	0.896454	0.606182	0.964556	0.979206	0.924039
acyl-CoA dehydrogenase medium chain	Acadm	0.253773	0.169993	0.297186	0.200283	0.29804	12.911	22706000	2	46.481	0.507547	0.339985	0.594373	0.400567	0.59608	0	0	0	0	0	1.17099	0.547931	1.40025	0.943696	1.01605	0	0	0	0	0	1.44929	1.72688	1.17227	1.79793	2.23092	2.7512
acetyl-CoA acetyltransferase 2	Acat2	0.968901	0.379261	1.99024	1.06989	1.35284	97.193	226890000	6	41.297	1.30104	0.694646	2.69551	1.04145	1.312	0.63676	0.0638768	1.28498	1.09834	1.39367	1.14925	1.06667	1.13127	1.23918	1.36383	1.79453	0.00454106	1.7822	1.52782	1.62282	0.626886	0.888369	0.863553	1.0271	0.821316	0.904116
angiotensin I converting enzyme	Ace	-0.36456	-0.875248	-0.536534	-0.770308	-0.706357	111.36	419850000	15	150.92	-0.0254343	-0.372928	-0.409276	-0.816853	-0.46177	-0.703685	-1.37757	-0.663793	-0.723763	-0.950945	0.218131	1.03661	1.60416	1.60763	1.32259	1.75423	2.10519	1.77967	1.94461	1.93677	0.91106	1.77938	2.31663	1.13384	0.750059	1.76405
ATP citrate lyase	Acly	2.23014	0.21005	1.19416	0.758706	0.965506	110.23	213250000	16	119.73	2.46678	0.397819	1.61327	0.987986	0.681348	1.99351	0.0222813	0.775056	0.529427	1.24966	3.0929	1.06677	2.5905	2.92828	2.43506	0.970688	0.0363329	0.770274	0.696296	0.948568	1.25356	1.71091	2.17907	1.9843	1.5264	0.627253
aconitase 1	Aco1	-0.310677	-0.802327	0.161773	-0.292147	-0.115849	38.371	33294000	6	98.124	0.0750924	-0.0122764	0.405995	-0.0371743	0.0345789	-0.696446	-1.59238	-0.0824495	-0.547119	-0.266278	0.731288	0.549545	0.462579	0.241837	0.323931	0.116282	0.193195	0.63805	0.390568	0.34977	0.685174	0.712782	0.731356	0.658118	0.595437	0.674985
aconitase 2	Aco2	1.65853	0.116914	0.803098	0.63422	1.0643	323.31	552420000	18	85.462	1.90193	0.178965	1.3479	1.38941	1.00926	1.41513	0.0548627	0.258298	-0.120971	1.11933	1.52395	0.817753	1.73291	1.63527	1.49208	2.53452	0.0895127	2.04805	1.69775	2.99812	0.404687	0.991993	0.879298	1.31568	1.3955	0.297209
acid phosphatase 1	Acp1	0.730017	-0.505481	0.055274	-0.168159	0.143158	26.185	115620000	4	18.192	1.13169	-0.103398	0.542386	0.470565	0.313282	0.328341	-0.907565	-0.431838	-0.806883	-0.0269672	0.93252	0.562893	0.661207	1.01949	0.550978	0.530472	0.0893557	0.402476	0.637942	0.44082	0.56815	0.577054	0.793639	0.615311	0.878126	0.285781
acyl-CoA synthetase long chain family member 1	Acsl1	0.850187	-0.461998	1.09753	0.522854	0.684721	29.453	19433000	5	77.951	1.22615	0.0705326	1.69998	0.875981	0.634921	0.474228	-0.994529	0.495087	0.169727	0.734522	0.735407	0.730898	0.73355	0.736196	0.726009	0.627146	0.138062	0.700997	0.626504	0.640665	0.323132	0.483918	0.531186	0.559219	0.523691	0.33588
acyl-CoA synthetase short chain family member 2	Acss2	-1.72519	-2.22779	-0.700056	-1.29222	-1.0768	8.1118	6456900	1	78.861	-1.19936	-2.06755	-0.0198782	-0.768795	-0.547264	-2.25103	-2.38803	-1.38023	-1.81565	-1.60633	0.374019	0.374019	0.374019	0.374019	0.374019	0.374019	0.13674	0.374019	0.374019	0.374019	0.374019	0.374019	0.374019	0.374019	0.374019	0.374019
actin alpha cardiac muscle 1	Actc1	1.70317	0.594624	2.00383	1.41954	1.71045	242.23	1820900000	19	42.019	2.68796	0.944439	2.49312	2.44733	2.56643	0.718378	0.24481	1.51454	0.391745	0.854476	2.02063	1.97852	2.00595	2.07476	2.0217	1.57373	0.587044	2.06202	2.5108	1.88756	0.189978	1.87075	1.39131	1.37099	1.79431	1.76041
actin gamma 1	Actg1	1.45974	0.499886	1.9396	1.7191	1.94553	323.31	50627000000	21	41.792	2.1472	0.822441	2.39347	2.08837	2.37282	0.77229	0.17733	1.48573	1.34983	1.51824	2.18821	2.51989	2.35156	2.30358	2.26722	2.98366	1.02729	3.0726	2.74698	2.77269	1.26296	1.94582	1.84525	1.90619	1.78068	1.79311
actinin alpha 1	Actn1	0.97864	0.0466044	1.05914	0.47067	0.637795	80.176	152540000	12	103.07	1.41978	0.355009	1.50698	0.777237	0.773139	0.537495	-0.261801	0.611299	0.164103	0.502451	1.9689	1.14293	1.88831	2.15938	1.64248	0.849619	0.147335	1.01057	0.344029	2.00056	1.09214	1.51465	1.21061	1.52967	1.42304	1.22345
actinin alpha 4	Actn4	0.697461	0.0479591	0.853718	0.26158	0.478251	28.512	43785000	10	104.98	0.972865	0.594865	1.19051	0.412796	0.26435	0.422056	-0.498946	0.516921	0.110364	0.692152	1.85307	1.79883	1.41399	0.85714	0.303139	0.544108	0.82199	0.891419	0.295592	0.8276	1.22577	1.78231	1.40956	1.67151	1.88179	1.62218
actin related protein 3	Actr3	-0.0133649	-0.710481	0.041982	-0.479183	-0.0287971	29.935	28760000	4	47.357	1.52805	0.344116	1.68444	1.26984	1.62408	-1.55478	-1.76508	-1.60048	-2.22821	-1.68167	1.05203	0.384628	1.20223	1.13628	0.893832	0.374019	0.0296018	0.374019	0.374019	0.374019	0.752784	3.11857	1.23015	3.78599	2.41431	2.1886
acylphosphatase 1	Acyp1	1.34893	-0.0566551	0.679645	0.539295	0.714111	30.034	35439000	4	11.241	2.21878	0.614501	1.44664	1.66113	1.2333	0.479071	-0.727811	-0.0873476	-0.58254	0.194919	0.98277	1.51728	1.0647	0.989927	0.86828	0.336075	0.884434	0.282111	0.613396	0.0594665	0.154636	0.552531	0.351565	0.509189	0.692419	0.349985
acylphosphatase 2	Acyp2	1.70183	0.503585	0.577276	0.791513	1.29238	74.762	192780000	5	11.877	1.9969	0.179524	0.950741	1.32046	0.738734	1.40676	0.827646	0.203811	0.262571	1.84603	0.734593	0.736249	0.735357	0.735497	0.736085	1.09532	1.29097	0.848367	0.570467	1.32063	0.414612	0.599159	0.400287	0.607542	0.63921	0.249183
adhesion G protein-coupled receptor F5	Adgrf5	-0.837457	-0.791127	-0.400953	-0.439251	-0.542715	25.722	32142000	4	149.39	-0.541881	0.0219914	-0.931683	-1.03071	-0.88868	-1.13303	-1.60425	0.129777	0.152208	-0.196751	0.600712	0.45748	0.622841	0.724055	0.709497	0.620047	0.333454	0.706046	0.652917	0.556043	0.0676576	0.0719183	0.32157	0.317758	0.33396	0.245643
alcohol dehydrogenase 1C (class I), gamma polypeptide	Adh1	0.458882	0.594852	2.48397	0.924991	1.59467	111.93	515850000	11	39.771	0.78192	0.757046	2.95924	0.561523	1.10758	0.135843	0.432659	2.00869	1.28846	2.08175	1.55228	1.53707	1.52144	1.39127	1.54766	0.328254	0.361964	1.00091	1.0903	1.01927	1.31155	1.46373	1.46305	1.54867	1.43414	1.5975
alcohol dehydrogenase 5 (class III), chi polypeptide	Adh5	1.14103	0.158028	1.29163	0.470746	1.19872	49.593	109380000	7	39.547	1.64127	0.798506	2.25074	1.00166	1.17465	0.640801	-0.482449	0.332521	-0.0601631	1.22279	1.72568	2.11373	1.52798	1.31796	1.21001	0.686848	0.0266386	0.684512	0.650624	0.682332	2.06469	1.70974	2.19529	1.51621	1.55089	1.03693
adiponectin, C1Q and collagen domain containing	Adipoq	-0.314774	-0.302607	-0.0277215	-0.0429396	0.124867	306.77	5450600000	5	26.809	0.037624	0.324243	0.0270832	0.176541	0.296935	-0.667172	-0.929456	-0.0825263	-0.262421	-0.0472015	2.41374	2.444	0.211499	1.7501	2.07653	2.01561	2.11114	1.7069	1.71816	1.66319	0.525948	1.43851	2.01476	0.753382	1.31853	1.18288
adenosine kinase	Adk	0.29481	-0.445331	0.431706	-0.183219	0.853055	52.077	155850000	8	40.148	1.22672	0.548307	1.54328	0.692228	1.11461	-0.637098	-1.43897	-0.679865	-1.05866	0.591501	0.708649	0.630069	0.568043	0.61803	0.643038	0.181644	0.305871	0.175355	0.628923	0.696625	0.811633	0.732165	0.728108	0.603074	0.689782	0.606448
ADP-ribosylhydrolase like 1	Adprhl1	-0.475763	-0.609183	-0.0630543	-0.44085	-0.253308	7.0608	1896800	1	39.885	-0.951525	-1.21837	-0.126109	-0.881701	-0.506615	0	0	0	0	0	0.374019	0.374019	0.374019	0.374019	0.374019	0	0	0	0	0	0.374019	0.374019	0.374019	0.374019	0.374019	0.374019
adenylosuccinate lyase	Adsl	1.40845	0.0247019	1.36595	1.05342	1.37213	85.056	84737000	3	54.866	1.82611	0.208846	1.57724	1.28361	1.19886	0.990788	-0.159442	1.15467	0.823236	1.54541	2.02187	1.21127	1.87427	2.26292	2.23848	1.56943	0.0885768	1.44532	1.52327	1.58668	0.646927	1.70005	0.990113	1.19104	1.47857	0.113625
adenylosuccinate synthase 1	Adssl1	2.49712	0.840497	0.807443	0.914527	1.68153	245.32	152060000	6	50.254	3.0072	0.111797	1.13429	1.2877	0.674507	1.98705	1.5692	0.480595	0.541354	2.68854	1.25968	0.268115	1.05326	1.1963	1.16937	2.02235	4.38555	1.21314	1.59546	2.29983	0.615443	0.946453	0.628274	0.762228	0.871822	1.01259
afamin	Afm	-0.120244	-0.531977	-1.31991	-2.19922	-2.05994	323.31	24402000000	36	69.378	0.409232	0.386039	-1.34317	-1.95251	-1.96426	-0.64972	-1.44999	-1.29665	-2.44593	-2.15562	1.89653	1.91941	2.10248	2.22513	2.23776	2.0297	2.55508	2.50963	2.17526	2.22646	1.08905	1.63414	1.82837	0.900866	1.14633	0.946875
angiotensinogen	Agt	-0.0605536	-0.684906	0.0372678	-0.0540767	-0.103709	323.31	5232100000	16	51.99	0.323468	-0.186508	0.198773	-0.025364	0.266144	-0.444576	-1.1833	-0.124238	-0.0827894	-0.473563	2.78184	2.06592	0.801704	0.105689	1.19458	2.82985	2.87207	1.7802	1.54228	2.15111	1.57889	2.56758	2.7229	1.34096	1.33555	1.72171
adenosylhomocysteinase	Ahcy	1.06322	0.825073	1.99511	1.21309	1.68387	212.68	1332300000	17	47.688	1.67827	1.42981	2.70714	1.68691	1.70076	0.448172	0.220336	1.28308	0.739279	1.66698	2.13212	2.02032	1.89214	1.7951	1.95298	1.51034	0.877169	1.87497	1.76869	1.99875	0.928086	1.62193	1.61742	1.58149	1.41591	1.04469
activator of HSP90 ATPase activity 1	Ahsa1	0.581462	0.216892	0.832983	0.533689	0.560738	53.227	35248000	4	38.117	1.16292	0.433784	1.66597	1.06738	1.12148	0	0	0	0	0	0.874259	0.967185	0.899451	0.815894	0.74478	0	0	0	0	0	1.07189	0.953018	1.05438	0.945088	0.931329	0.873342
alpha 2-HS glycoprotein	Ahsg	-0.116262	-0.679965	-0.408592	-0.518041	-0.629148	323.31	191700000000	11	37.325	0.433921	0.0223771	-0.512525	-0.654538	-0.0661758	-0.666445	-1.38231	-0.30466	-0.381545	-1.19212	2.00736	1.07638	2.32698	2.36532	0.680181	1.42721	1.37994	1.69597	2.47761	1.58371	0.35949	1.20554	1.32275	0.141948	0.0713902	1.05953
adenylate kinase 1	Ak1	2.82527	1.02109	1.24326	1.5602	2.2166	323.31	2087500000	10	21.539	3.53524	1.16275	2.22147	2.38281	1.86399	2.1153	0.879436	0.265051	0.737586	2.56922	2.78699	2.30211	2.36682	2.34873	2.38683	2.17679	2.36643	1.34911	1.84636	2.00198	0.0495313	3.23385	1.53642	2.29771	2.57648	1.61399
adenylate kinase 2	Ak2	-0.603876	-1.45405	-0.543675	-0.906884	-0.61662	11.575	2469100	2	26.468	0	0	0	0	0	-1.20775	-2.9081	-1.08735	-1.81377	-1.23324	0	0	0	0	0	0.374019	0.216859	0.374019	0.374019	0.374019	0.374019	0.374019	0.374019	0.374019	0.374019	0.374019
aldo-keto reductase family 1 member A1	Akr1a1	0.752247	0.032078	1.4214	0.672679	1.17566	85.219	165310000	9	36.586	0.885816	0.41987	2.08608	0.796725	1.14734	0.618678	-0.355714	0.756716	0.548633	1.20397	1.03856	1.28094	1.11244	1.19024	1.18022	0.908334	0.312287	1.19087	1.01175	1.21728	0.423922	0.531378	0.788116	0.858522	0.685195	0.511069
aldo-keto reductase family 1 member B	Akr1b1	1.65591	0.514428	0.881897	0.878274	1.55897	126.23	600320000	10	35.732	2.10856	0.565896	1.45775	1.42985	1.3927	1.20327	0.462959	0.306043	0.3267	1.72524	2.20911	2.71265	2.67911	2.60464	2.58331	2.11661	1.77345	2.39718	1.68347	2.16716	1.46184	1.83236	1.66548	2.18312	2.0427	1.28798
aldo-keto reductase family 1 member C4	Akr1c6	-1.4195	-0.241117	0.365304	-1.43487	-0.0431179	22.247	64602000	4	37.047	-0.706289	0.754628	1.70521	-0.991841	-0.0375544	-2.13271	-1.23686	-0.974607	-1.8779	-0.0486814	0.687814	0.701596	0.680543	0.729943	0.64049	0.374019	0.0583356	0.374019	0.374019	0.374019	0.64767	0.668288	0.673561	0.663617	0.637289	0.409809
aldo-keto reductase family 1 member D1	Akr1d1	-0.505692	0.149233	0.595633	-0.615576	-0.275508	10.894	45295000	1	37.289	-1.01138	0.298466	1.19127	-1.23115	-0.551017	0	0	0	0	0	0.659445	0.687937	0.705997	0.691539	0.387228	0	0	0	0	0	0.727612	0.73589	0.712723	0.713446	0.735912	0.723301
aldo-keto reductase family 7 member A2	Akr7a2	0.353542	-0.268219	0.430265	-0.125129	0.874143	12.78	17943000	2	40.612	1.46328	0.695891	2.12974	0.945859	1.16335	-0.756193	-1.23233	-1.26921	-1.19612	0.584935	0.920228	0.955062	0.864358	0.808687	0.803497	0.374019	0.0591203	0.374019	0.374019	0.374019	0.820604	0.892935	0.910714	0.863158	0.838407	0.792839
aminolevulinate dehydratase	Alad	-0.465786	-1.69223	0.0654525	-0.586245	-0.478501	323.31	153960000	7	36.023	0.893983	-0.0227598	1.18998	0.314901	0.444472	-1.82556	-3.36171	-1.05908	-1.48739	-1.40147	0.802296	0.12765	0.573431	0.0786364	0.140324	0.374019	0.272509	0.374019	0.374019	0.374019	1.51177	1.43907	1.33273	0.991137	0.955834	0.899182
albumin	Alb	-0.0184664	-0.201674	-1.59655	-2.67646	-2.45864	323.31	8651300000000	90	68.692	0.671108	0.681695	-1.34933	-1.98061	-1.95441	-0.708041	-1.08504	-1.84376	-3.37231	-2.96287	2.25728	2.33334	2.40158	2.38741	2.41107	3.61352	4.74307	3.45497	3.43162	3.35514	0.406354	2.00042	2.13084	1.2772	1.94578	1.67326
aldehyde dehydrogenase 1 family member A1	Aldh1a1	0.92889	0.266213	1.93055	1.0382	1.50526	323.31	2124400000	23	54.467	1.32761	0.879628	2.70525	1.21889	1.57459	0.530168	-0.347201	1.15586	0.857503	1.43592	3.05671	2.17853	3.33932	3.23652	3.27294	2.13719	1.15984	2.33067	2.19891	2.28134	4.65143	3.65997	2.59716	3.10721	2.75746	2.5155
aldehyde dehydrogenase 1 family member A2	Aldh1a2	0	0	0	0	0	18.656	974650	5	56.625	0	0	0	0	0	0	0	0	0	0	0	0	0	0	0	0	0	0	0	0	0	0	0	0	0	0
Aldehyde dehydrogenase, cytosolic 1	Aldh1a7	0.125276	-0.119302	0.517598	-0.100241	0.107888	19.621	27273000	12	54.587	0.250553	-0.238605	1.0352	-0.200482	0.215775	0	0	0	0	0	0.387255	0.362663	0.484217	0.490325	0.482639	0	0	0	0	0	0.56311	0.460442	0.492325	0.506624	0.543771	0.524938
aldehyde dehydrogenase 1 family member L1	Aldh1l1	0.0865564	0.315226	1.81536	0.555103	1.13115	323.31	989420000	26	98.708	0.359521	0.732978	2.58987	0.52435	1.01635	-0.186408	-0.102525	1.04085	0.585856	1.24594	1.94628	2.36213	2.97881	0.915984	1.48547	1.088	0.117364	1.73257	2.87396	1.44915	2.20355	2.85223	2.88512	3.02109	2.38432	2.50058
aldehyde dehydrogenase 2 family member	Aldh2	-0.0501441	-0.714699	0.199575	-0.25718	0.0802312	30.497	52971000	6	56.537	0.378429	0.0194309	0.706349	-0.0111862	0.0611598	-0.478717	-1.44883	-0.307198	-0.503174	0.0993025	0.763919	0.0872867	0.809383	0.0274509	0.146381	0.49081	0.303767	0.518592	0.294202	0.704641	0.748183	0.908671	1.27365	0.965338	0.660144	0.254549
aldehyde dehydrogenase 7 family member A1	Aldh7a1	-0.161957	-0.640218	1.24557	0.43978	0.786095	39.096	91405000	6	58.861	1.04337	0.815748	2.60929	1.39494	1.47758	-1.36729	-2.09618	-0.118143	-0.515377	0.0946087	1.02829	1.08212	1.17777	0.978851	1.10671	0.374019	0.086687	0.374019	0.374019	0.374019	1.03812	1.06316	1.14755	1.11551	0.961516	0.92868
aldehyde dehydrogenase 8 family member A1	Aldh8a1	-0.980148	-0.990762	1.13777	0.275159	0.259963	47.671	41432000	4	53.663	-0.585861	-0.196115	1.48188	0.0802278	0.518745	-1.37443	-1.78541	0.793652	0.470089	0.00117991	0.268676	0.414496	0.42331	0.384053	0.419918	0.566669	0.438024	0.712432	0.725279	0.539627	0.363033	0.402618	0.424568	0.377218	0.317701	0.376339
aldehyde dehydrogenase 9 family member A1	Aldh9a1	-0.246726	-1.40102	0.87365	0.0958523	0.431902	67.47	98457000	8	53.514	1.20186	0.558798	1.95952	0.997318	1.19478	-1.69532	-3.36083	-0.212216	-0.805614	-0.330975	2.33093	1.85529	2.15782	1.53376	1.57187	0.374019	0.272415	0.374019	0.374019	0.374019	1.44066	2.00883	1.58448	1.94954	1.94582	1.834
aldolase, fructose-bisphosphate A	Aldoa	2.60565	1.15457	0.895731	1.13343	1.34405	323.31	25263000000	31	39.355	3.53946	0.609416	1.76429	1.95934	1.48828	1.67184	1.69972	0.0271737	0.307506	1.19981	2.36328	2.21846	2.11613	2.20394	2.18795	2.74904	4.03083	0.545291	2.6603	3.35771	1.01299	2.10846	2.68365	2.45058	2.32892	0.180651
aldolase, fructose-bisphosphate B	Aldob	0.00192872	0.796675	2.76036	1.34799	1.73503	323.31	2556100000	16	39.507	0.32921	1.48997	3.39687	1.06156	1.54923	-0.325352	0.103382	2.12385	1.63441	1.92083	0.915042	1.78531	1.8101	1.20114	1.58997	1.93788	0.297078	3.42874	2.61593	2.72721	2.14797	1.93772	1.97019	1.7508	1.24494	1.55496
arachidonate 15-lipoxygenase	Alox15	0.107184	-0.0561487	0.387651	0.239863	0.370934	7.2265	9551200	1	75.444	0.214368	-0.112297	0.775302	0.479725	0.741868	0	0	0	0	0	0.513879	1.28133	1.37316	1.36838	1.03338	0	0	0	0	0	2.07525	1.80171	2.01876	1.70303	2.17897	1.53237
alpha-1-microglobulin/bikunin precursor	Ambp	-0.111535	-0.407695	1.07897	0.740213	0.621674	323.31	19708000000	14	39.029	0.328686	0.382547	0.972061	0.703652	1.13322	-0.551755	-1.19794	1.18589	0.776775	0.110125	1.91425	2.25389	1.45079	1.57631	1.69198	1.3323	1.05132	1.90624	1.20481	0.00964869	0.128138	1.50108	2.44977	0.0542371	0.250772	1.4896
amylase alpha 2A	Amy1	0.0759567	-0.42011	-0.939853	-0.923386	-0.971528	143.36	244590000	12	57.643	0.557768	0.226249	-0.797655	-0.108839	-0.507044	-0.405854	-1.06647	-1.08205	-1.73793	-1.43601	2.20437	0.950574	1.20651	0.43294	0.932156	2.13121	2.44117	2.76426	2.66213	2.58784	0.615324	1.32466	1.57474	1.01026	1.57391	1.16022
amylase alpha 2B	Amy2	-1.30562	-1.32758	-0.576048	-0.624636	-0.484398	251.77	1980800000	14	57.318	0.535754	1.5214	1.14997	1.34401	0.48614	-3.147	-4.17657	-2.30206	-2.59328	-1.45494	1.53039	2.48285	2.79358	2.77097	2.35121	2.15118	3.49831	2.38585	2.21651	2.06209	2.07955	2.07943	2.92427	2.27109	2.43045	1.12528
angiopoietin 2	Angpt2	-0.169061	-0.772079	0.696393	0.0305083	0.268782	12.234	402080000	2	56.575	0.244536	-0.323356	0.636438	0.0357043	0.450882	-0.582659	-1.2208	0.756349	0.0253122	0.0866824	0.646568	0.937501	0.872173	0.0400063	0.870351	2.06159	1.72941	3.19731	0.00887615	0.206763	0.277004	0.230862	0.312462	0.374038	0.281914	0.00889997
ankyrin 1	Ank1	0.318845	-0.31988	0.0249901	0.216487	-0.0577835	19.149	15968000	3	204.22	0.63769	-0.63976	0.0499801	0.432974	-0.115567	0	0	0	0	0	0.370072	0.207635	0.393139	0.420429	0.414476	0	0	0	0	0	0.520548	0.410382	0.448278	0.458202	0.460084	0.481307
Acidic leucine-rich nuclear phosphoprotein 32 family member A	Anp32a	1.48158	0.141428	1.01375	0.691114	0.760839	54.358	280070000	8	28.537	1.96362	0.33987	1.31726	0.920978	0.801567	0.999547	-0.0570145	0.710242	0.46125	0.72011	1.61362	1.66475	1.17887	0.879059	0.781879	0.869465	0.00902527	0.764983	0.635405	0.748476	1.92987	1.83193	1.8038	1.4793	1.11579	1.04051
Acidic leucine-rich nuclear phosphoprotein 32 family member B	Anp32b	0.938466	-1.13367	0.396274	-0.234322	-0.319851	10.724	23012000	4	31.078	2.54008	0.0822165	1.92173	1.04526	0.948561	-0.663148	-2.34955	-1.12918	-1.5139	-1.58826	0.736228	0.731738	0.736351	0.734051	0.735059	0.374019	0.13027	0.374019	0.374019	0.374019	0.174272	0.544951	0.438562	0.527001	0.458507	0.455715
Acidic leucine-rich nuclear phosphoprotein 32 family member E	Anp32e	0.516732	-0.446109	0.336524	0.0423632	0.217262	7.3959	9961400	1	29.622	1.03346	-0.892218	0.673049	0.0847264	0.434523	0	0	0	0	0	0.662648	0.509539	0.601084	0.527006	0.720614	0	0	0	0	0	0.69229	0.672703	0.62315	0.640674	0.631407	0.707971
alanyl aminopeptidase, membrane	Anpep	0.115793	-0.0455522	0.525169	0.192556	0.288775	21.081	24252000	3	109.65	0.231587	-0.0911044	1.05034	0.385111	0.57755	0	0	0	0	0	1.80713	0.381136	2.64712	2.14585	1.56685	0	0	0	0	0	1.96572	2.04713	2.49697	3.09657	2.20401	3.37294
annexin A1	Anxa1	0.756318	-0.0915819	1.16678	0.637309	1.04732	53.347	58635000	8	38.734	1.30381	0.16796	1.78407	0.538649	1.09255	0.208826	-0.351123	0.549486	0.73597	1.0021	0.657703	0.0353819	0.80037	0.893647	1.00969	0.343918	0.00231457	0.456261	0.492981	0.618045	0.155284	0.386738	0.149497	0.461413	0.068427	0.019538
annexin A2	Anxa2	1.60361	0.837036	1.93813	0.986738	1.68596	323.31	734410000	14	38.676	2.29279	0.322217	2.51788	0.698851	1.14172	0.914431	1.35185	1.35837	1.27462	2.2302	2.56203	1.54085	2.22236	1.96979	1.97234	2.01572	3.59103	3.54859	2.75173	2.60314	1.53902	2.15988	0.220853	1.97497	0.823248	0.293669
annexin A3	Anxa3	0.551544	0.204599	0.787483	0.535499	0.730258	76.613	79724000	8	36.384	1.64637	0.218282	1.71121	0.803198	1.27163	-0.54328	0.190915	-0.136245	0.2678	0.188889	0.496409	0.492758	0.702966	0.697225	0.780238	0.457337	0.0272836	0.142319	0.395832	0.00902587	0.920824	0.568457	0.775967	0.751633	0.794257	0.831384
annexin A4	Anxa4	0.805213	-0.237249	0.909145	0.298023	0.600557	27.116	23274000	5	35.915	0.789731	0.0350585	1.24293	0.164905	0.495186	0.820695	-0.509557	0.575355	0.431141	0.705928	0.827482	0.354806	0.52319	0.233521	0.539862	1.06436	1.07956	0.55502	1.04429	2.31587	0.413698	0.438461	0.439308	0.439762	0.43166	0.407247
annexin A5	Anxa5	2.16422	0.766015	2.22225	1.43335	1.85006	323.31	1834400000	19	35.752	2.62995	0.608139	2.86861	1.28847	1.88595	1.69848	0.923891	1.57588	1.57823	1.81418	1.72892	1.7567	1.76689	1.84467	1.78507	2.86796	2.17551	2.56703	2.6064	2.21029	1.17991	1.57251	1.15391	1.67128	1.34634	1.50638
annexin A6	Anxa6	2.031	0.563772	1.44155	0.775672	1.22162	209.52	472930000	23	75.884	2.70249	0.510815	2.05296	0.962213	1.18341	1.3595	0.616729	0.830151	0.589131	1.25984	2.22046	2.41414	1.7445	1.71505	1.58518	0.998521	0.532166	0.895471	0.662385	0.96417	1.83844	2.14373	1.87815	1.62348	1.40892	1.20181
annexin A7	Anxa7	0.00984701	-1.00841	0.343348	-0.353598	-0.149096	23.19	18909000	4	49.925	0.791812	-0.649514	1.14245	0.267949	0.498354	-0.772118	-1.36731	-0.45575	-0.975145	-0.796546	0.627076	0.675715	0.637417	0.707859	0.729938	0.0372418	0.263638	0.546425	0.424934	0.731535	0.120947	0.430204	0.43221	0.492803	0.517202	0.490563
Aldehyde oxidase 3	Aox3	-0.240151	-0.724199	2.0842	1.02703	0.926874	55.549	81728000	9	146.9	0.131527	0.0643592	2.05223	0.705854	0.975914	-0.61183	-1.51276	2.11617	1.34821	0.877834	0.336016	0.467063	0.884098	0.937682	0.93729	1.41588	1.84084	0.795117	0.735065	0.714695	0.636026	0.690212	0.781433	0.483079	0.288422	0.582385
adaptor related protein complex 1 subunit beta 1	Ap1b1	1.18832	-0.212119	0.987175	0.938145	0.92205	12.591	8586100	2	103.93	1.91935	1.12546	1.76195	1.27486	1.24794	0.457292	-1.54969	0.2124	0.601428	0.596164	1.76921	0.917539	2.48169	1.70703	1.13282	0.575778	0.103735	0.541584	0.458037	0.504558	0.00202697	0.466425	0.52505	0.514051	0.0334547	0.0224505
amyloid P component, serum	Apcs	0.0595256	-0.303206	4.4612	4.72051	4.75354	323.31	64147000000	13	26.247	0.18062	-0.0519731	4.21685	4.89799	5.07883	-0.0615685	-0.554439	4.70554	4.54303	4.42826	1.19841	0.966482	2.18314	2.26697	2.12502	1.05101	2.40248	2.63036	2.45444	2.61253	2.02988	1.99143	1.9479	0.99793	1.70742	1.74948
acylaminoacyl-peptide hydrolase	Apeh	1.42484	-0.0480994	0.790254	0.594748	0.518533	273.92	464420000	16	81.58	1.84839	0.23705	1.32461	1.4831	1.04423	1.0013	-0.333249	0.255903	-0.293608	-0.00716811	1.46022	1.26675	1.65272	1.63531	1.83735	2.64194	1.29251	1.52052	1.98063	0.0392915	0.259581	0.949101	0.817081	1.01778	1.20936	1.0429
apolipoprotein A1	Apoa1	-0.130591	-0.520469	-0.395804	-1.32489	-1.34968	323.31	1383100000000	30	30.615	0.430512	0.165104	0.0101758	-0.781345	-0.958972	-0.691694	-1.20604	-0.801784	-1.86844	-1.74038	2.35768	1.67293	0.127712	2.0297	2.13741	3.19164	5.91502	3.98202	4.28727	4.4015	0.329653	1.83522	1.94532	1.71931	1.81632	1.59337
NAD(P)HX epimerase	Apoa1bp	-0.416015	-1.14354	-0.207021	-0.628092	-0.293713	7.4593	23455000	1	30.972	-0.166892	-0.771762	0.263923	-0.0968809	0.250863	-0.665138	-1.51532	-0.677964	-1.1593	-0.838288	0.707608	0.662972	0.724105	0.607415	0.557061	0.17879	0.347576	0.217513	0.482587	0.32292	0.431686	0.672855	0.68543	0.728385	0.736202	0.710752
apolipoprotein A2	Apoa2	0.503273	-0.140176	-0.837695	-2.32514	-1.83352	318.49	127910000000	5	11.309	1.04977	0.669476	-0.366892	-0.934218	-1.76855	-0.0432262	-0.949827	-1.3085	-3.71606	-1.89849	2.61148	2.79593	1.99352	2.23077	2.33896	1.19739	2.04143	2.17356	2.11217	2.19748	0.225378	1.62081	2.04878	1.62459	2.68735	0.0465647
apolipoprotein A4	Apoa4	-0.270518	-0.760741	1.36613	0.930023	0.78983	323.31	241560000000	33	45.029	0.141405	-0.226601	1.6005	1.01983	1.10432	-0.682441	-1.29488	1.13176	0.840216	0.475341	1.77022	2.5697	2.46224	2.54269	2.56328	3.28318	4.3484	2.70147	2.47756	2.64322	1.11356	1.93132	1.9798	1.60034	1.2579	1.80042
apolipoprotein A5	Apoa5	-0.55261	-0.666482	2.10375	1.67314	1.83698	323.31	202210000	7	41.262	-0.335893	-0.24115	1.96393	1.86215	2.37834	-0.769327	-1.09181	2.24357	1.48413	1.29562	0.842374	0.901052	1.50004	1.43921	1.46069	0.906576	0.43254	1.34873	0.951498	0.93231	1.01656	1.27258	1.65616	1.1822	1.34212	1.3303
apolipoprotein B	Apob	-0.240432	-0.608079	2.13446	1.46023	1.66711	323.31	51746000000	165	509.43	-0.144779	-0.224695	1.89514	1.434	1.57664	-0.336085	-0.991463	2.37378	1.48646	1.75757	1.75543	2.06135	1.95641	1.99749	1.89944	3.27589	2.14374	2.2753	2.55138	2.52236	1.88044	2.0326	1.95726	1.50911	1.74767	1.58495
apolipoprotein B mRNA editing enzyme catalytic subunit 2	Apobec2	0.0767327	0.1914	-0.603069	-0.449	0.0919708	13.806	8436800	2	25.66	0	0	0	0	0	0.153465	0.382801	-1.20614	-0.898	0.183942	0	0	0	0	0	0.374019	0.291824	0.374019	0.374019	0.374019	0.374019	0.374019	0.374019	0.374019	0.374019	0.374019
apolipoprotein C1	Apoc1	1.26423	1.14822	0.417648	0.576414	1.37201	87.306	3694400000	4	9.6963	1.80575	2.70277	0.290225	1.34118	0.48259	0.722712	-0.406325	0.545071	-0.188351	2.26144	1.22773	1.23231	1.01992	1.19452	1.18072	1.4363	0.355292	1.01994	2.06388	1.31634	0.825747	1.07135	1.20208	0.697238	1.10834	0.413731
apolipoprotein C2	Apoc2	0.600123	-0.0794538	1.06947	0.452051	0.652679	6.6963	82370000	1	10.741	1.45474	1.0342	1.65298	1.96463	1.65033	-0.254493	-1.19311	0.485962	-1.06053	-0.34497	0.717251	0.726942	0.729976	0.717489	0.733407	0.536658	0.213276	0.733333	0.699512	0.656562	0.662281	0.274418	0.561429	0.269879	0.683393	0.657856
apolipoprotein C3	Apoc3	0.127225	-0.110544	-0.562356	-1.37736	-1.18414	323.31	22574000000	4	10.982	0.620112	0.740612	-0.0832886	-0.497376	-0.676061	-0.365663	-0.9617	-1.04142	-2.25734	-1.69223	1.93755	1.9059	0.682051	2.01386	3.01743	6.35448	3.66048	2.37114	2.49106	2.43636	0.371813	1.90313	1.98632	1.45664	1.49668	1.30336
apolipoprotein C4	Apoc4	-0.219751	-0.607767	-0.148746	-1.06047	-0.965006	29.654	419910000	3	14.288	0.0952309	0.0400324	0.226959	-0.305049	-0.236275	-0.534732	-1.25557	-0.52445	-1.81588	-1.69374	0.368335	0.159641	1.00753	1.63538	1.06445	0.852807	0.633898	0.791269	0.869776	0.861066	1.17249	2.19599	2.20337	1.99883	1.93363	1.96858
apolipoprotein D	Apod	0.290924	-0.144323	0.7128	0.610588	0.738302	323.31	3206400000	7	21.53	0.957223	0.884398	0.791011	1.1471	1.21618	-0.375376	-1.17304	0.634589	0.0740727	0.260428	1.92283	1.56504	1.43369	1.44974	1.57923	1.33402	1.37705	1.61276	0.331195	0.76931	0.935217	1.70964	1.61119	0.849804	1.17794	1.20008
apolipoprotein E	Apoe	-0.167815	-0.321961	1.32728	0.785774	0.958911	323.31	81838000000	22	35.866	0.175773	0.318858	1.27908	0.567706	0.808198	-0.511404	-0.96278	1.37548	1.00384	1.10962	3.94836	1.80213	1.82788	1.88061	1.82898	1.62095	1.65451	1.78695	1.77727	1.78495	1.69709	1.86677	1.77385	1.70797	1.67363	1.70149
apolipoprotein F	Apof	0.119608	0.0901219	0.878523	0.606815	0.787474	323.31	42098000	1	34.359	0.239215	0.180244	1.75705	1.21363	1.57495	0	0	0	0	0	1.69062	0.651568	1.72149	1.25272	2.26552	0	0	0	0	0	1.65153	1.85015	1.69449	1.70125	1.42375	2.02274
apolipoprotein H	Apoh	0.244476	-0.0399797	-0.324495	-0.819015	-0.542979	323.31	16952000000	18	38.618	0.884237	0.681116	-0.280962	-0.517514	-0.0162979	-0.395285	-0.761075	-0.368027	-1.12052	-1.06966	1.91006	2.18631	1.40654	1.75853	0.166283	2.29862	1.91741	1.61574	2.0143	2.00554	0.129184	1.71397	1.90455	0.170847	2.07134	2.28106
apolipoprotein M	Apom	0.353847	-0.438394	-0.426104	-1.07816	-1.1583	181.52	3111300000	7	21.273	1.05091	0.485403	-0.641316	-0.266747	-0.957996	-0.343215	-1.36219	-0.210892	-1.88957	-1.3586	2.26241	1.59855	1.06908	0.820059	1.14331	1.2796	3.65833	1.1198	3.08225	3.38904	1.02824	1.65124	1.3626	1.17538	1.48317	1.43811
adenine phosphoribosyltransferase	Aprt	-0.132646	-0.762439	0.378721	-0.123461	0.344535	23.305	48210000	4	19.724	1.55674	0.737008	1.57956	1.31503	1.53977	-1.82203	-2.26189	-0.822118	-1.56196	-0.850705	1.29808	1.79885	1.31436	1.50267	1.36571	0.374019	0.11535	0.374019	0.374019	0.374019	0.811687	1.10901	1.1272	1.02448	1.12917	1.0405
ADP ribosylation factor 3	Arf3	0.963377	-0.204239	1.10458	0.737806	1.1743	52.828	125100000	4	20.601	1.39251	0.438019	1.44772	1.11353	1.27582	0.534246	-0.846496	0.761432	0.362085	1.07279	1.58871	1.90267	1.63387	1.71609	2.01759	1.14325	0.881681	0.8227	0.801063	1.21503	0.161624	0.870982	1.14327	0.385797	0.717834	0.0157034
ADP ribosylation factor 4	Arf4	0	0	0	0	0	12.314	3907600	4	20.396	0	0	0	0	0	0	0	0	0	0	0	0	0	0	0	0	0	0	0	0	0	0	0	0	0	0
arginase 1	Arg1	-0.162793	0.485499	2.25891	1.15794	1.98715	188.35	1215500000	14	34.807	0.356346	1.06385	2.61044	0.662276	1.5452	-0.681931	-0.0928549	1.90739	1.65361	2.42909	3.05322	2.00961	1.91078	1.43506	1.9987	1.22382	0.10863	1.25768	1.34232	1.25589	1.75088	2.15589	2.01394	1.73732	1.26777	1.35591
Rho GDP dissociation inhibitor alpha	Arhgdia	1.3	0.310777	1.21232	1.01345	1.31001	323.31	1512900000	8	23.407	1.84399	0.655728	1.76584	1.55496	1.34907	0.756001	-0.034174	0.658798	0.47195	1.27095	1.25626	1.231	1.27741	1.2068	1.33035	1.95915	0.0809759	2.10803	1.987	1.95729	0.824086	1.10692	1.09737	1.10119	1.11164	0.78947
Rho GDP dissociation inhibitor beta	Arhgdib	1.47959	0.131167	1.22484	0.953075	1.27302	133.87	654160000	7	22.851	1.98781	0.668524	1.57541	1.49561	1.32388	0.971374	-0.40619	0.874261	0.410537	1.22216	1.43119	1.75737	1.68357	1.55823	1.51794	1.33266	0.481065	1.48041	1.49526	1.3735	0.487804	1.33328	1.43244	1.36077	1.3996	1.18464
Rho guanine nucleotide exchange factor 7	Arhgef7	-0.594011	-0.966906	0.476349	0.0689529	0.403253	13.409	682350000	2	97.055	-0.453526	-0.680726	-0.0147968	-0.281859	0.132265	-0.734497	-1.25309	0.967495	0.419765	0.674241	0.667487	0.168247	0.432695	0.386606	0.437519	1.61183	1.64536	1.89911	2.13353	2.30138	0.102416	0.0976871	0.194839	0.212505	0.087918	0.0597884
actin related protein 2/3 complex subunit 2	Arpc2	-0.323017	-1.3715	-0.17855	-0.53057	0.0853415	97.15	53305000	6	34.357	-0.207098	-0.879494	0.180051	-0.256987	-0.0458839	-0.438937	-1.86351	-0.537151	-0.804153	0.216567	0.512969	0.62362	0.507387	0.535619	0.527171	0.374019	0.0463467	0.374019	0.374019	0.374019	0.400716	0.290336	0.39759	0.354692	0.337893	0.209266
actin related protein 2/3 complex subunit 3	Arpc3	-0.78322	-1.40908	-0.77448	-0.811861	-0.709216	12.179	7507600	2	20.524	0.144548	-0.438467	0.272452	0.0763556	0.366714	-1.71099	-2.37969	-1.82141	-1.70008	-1.78515	0.714016	0.116859	0.477558	0.510484	0.57469	0.374019	0.135343	0.374019	0.374019	0.374019	0.317359	0.392548	0.382337	0.387392	0.393038	0.405191
actin related protein 2/3 complex subunit 4	Arpc4	-0.355569	-1.36208	0.0968269	-0.263105	-0.0307088	15.701	24734000	3	19.667	0.441913	-0.666086	0.726718	0.263744	0.430192	-1.15305	-2.05806	-0.533064	-0.789954	-0.49161	0.723988	0.297054	0.734055	0.735298	0.729161	0.374019	0.0800527	0.374019	0.374019	0.374019	0.338542	0.476512	0.421402	0.434305	0.381426	0.364066
argininosuccinate lyase	Asl	0.0693664	-0.0109086	2.54628	1.51705	1.50511	155.21	844760000	16	51.739	0.324524	0.581783	2.84738	1.15918	1.38899	-0.185792	-0.6036	2.24519	1.87493	1.62123	1.29238	2.55698	2.17348	2.33835	1.90204	0.633948	1.47623	2.24579	2.14417	2.5485	1.51963	1.3288	1.94205	2.06178	1.67752	1.43541
asparaginase and isoaspartyl peptidase 1	Asrgl1	0.388537	-0.490885	0.272219	-0.183616	0.390201	12.302	16421000	2	33.95	0.21683	-0.369568	0.316403	0.0506418	0.0325266	0.560245	-0.612203	0.228035	-0.417873	0.747876	0.661597	0.696576	0.734079	0.722733	0.735159	0.715261	0.00939776	0.703375	0.0934723	0.721685	0.371956	0.358136	0.425532	0.43351	0.50916	0.256516
argininosuccinate synthase 1	Ass1	0.184218	0.936712	2.23954	0.759328	1.66532	232.92	1272100000	19	46.584	0.524194	1.96191	3.41745	0.981652	1.61786	-0.155759	-0.0884893	1.06162	0.537003	1.71279	1.85857	1.55563	1.60854	1.83637	1.84445	0.69394	0.128213	1.45302	1.1677	1.60465	1.82405	1.90128	1.59954	1.58738	1.70745	1.56916
Antithrombin-III	AT-III	-0.0444782	-0.632714	-0.24643	-0.442949	-0.408592	323.31	76177000000	41	52.003	0.445443	0.262022	0.0496223	-0.282478	0.132564	-0.5344	-1.52745	-0.542483	-0.60342	-0.949749	2.23021	2.37289	1.18657	2.13992	1.99245	2.95085	4.37286	2.79481	3.05411	2.88556	1.35329	2.19301	2.43102	1.89029	1.74529	2.23714
5-aminoimidazole-4-carboxamide ribonucleotide formyltransferase/IMP cyclohydrolase	Atic	1.3139	-0.101952	0.984674	0.786189	0.884015	185.22	347440000	15	64.217	1.72948	0.192751	1.35674	1.34579	1.13966	0.89832	-0.396655	0.612613	0.226589	0.628375	1.31089	0.754721	1.21658	1.23555	1.30429	2.11806	0.682731	1.84668	0.418967	2.36986	0.854125	1.07517	0.996745	1.01669	1.07095	1.05815
antioxidant 1 copper chaperone	Atox1	1.09804	-0.0402824	1.03753	0.821579	1.07503	26.526	175520000	3	7.3384	1.75331	0.899774	1.87171	1.61763	1.42218	0.442763	-0.980339	0.203348	0.0255269	0.727872	0.981502	0.942685	0.988214	0.937646	0.987038	1.94704	2.96945	0.812529	0.189754	2.16273	0.456613	0.802457	0.836812	0.846269	0.799229	0.672083
ATP synthase F1 subunit beta	Atp5b	0.059962	-1.0924	0.205302	0.158785	0.368822	18.468	19675000	3	56.3	0.386214	-0.53368	0.64903	0.547403	0.456928	-0.26629	-1.65113	-0.238427	-0.229833	0.280716	0.712297	0.231665	0.697401	0.706551	0.719612	0.378429	0.24357	0.382916	0.524491	0.436393	0.0957973	0.188248	0.35998	0.239322	0.281867	0.124258
alpha-2-glycoprotein 1, zinc-binding	Azgp1	-0.0113116	-0.470275	0.243063	-0.0626569	0.0732494	323.31	15493000000	19	35.332	0.62834	0.242835	0.521773	0.208266	0.616718	-0.650963	-1.18339	-0.0356474	-0.33358	-0.470219	3.3478	1.58153	3.75265	1.56484	2.22045	2.39053	2.75031	1.17069	2.11243	2.17713	0.487568	2.21788	2.46852	1.70138	1.81151	2.58495
beta-2-microglobulin	B2m	0.136254	-0.0215652	0.873316	0.00654794	0.784668	49.453	5599100000	4	13.779	0.843276	0.638339	1.2396	0.613551	1.01016	-0.570768	-0.68147	0.507029	-0.600455	0.559181	1.54619	1.50322	1.49313	1.35038	1.54691	2.38279	3.3934	2.49266	1.85324	1.83264	0.850611	1.12989	1.00966	0.372668	0.9234	0.0119149
BCL2 associated X, apoptosis regulator	Bax	-0.830791	-0.783245	0.303539	0.87321	0.620547	6.7876	598770000	1	21.394	-0.915336	-0.77008	0.263667	0.0382271	0.286791	-0.746245	-0.796409	0.343411	1.70819	0.954302	1.5305	1.32945	1.18237	0.296004	1.07299	1.41539	1.30161	1.25442	2.08062	1.97028	1.26263	1.18066	1.29579	1.1853	0.706523	1.06963
basal cell adhesion molecule (Lutheran blood group)	Bcam	0.0975602	-0.151454	0.333654	0.0469245	0.175637	12.213	6459000	2	67.669	0.19512	-0.302908	0.667308	0.093849	0.351274	0	0	0	0	0	0.668955	0.365045	0.701932	0.727222	0.725841	0	0	0	0	0	0.736261	0.724485	0.70885	0.725115	0.734574	0.734398
butyrylcholinesterase	Bche	-0.170869	-0.595553	0.502369	0.127268	0.167146	95.438	372870000	11	68.461	0.218284	0.106272	0.47771	0.290205	0.367598	-0.560023	-1.29738	0.527027	-0.0356685	-0.0333055	0.968019	0.787168	1.45235	1.13095	1.17389	1.52039	1.19744	1.14422	0.657512	0.22581	0.775929	1.38564	2.4562	0.518059	0.921304	0.90887
betaine--homocysteine S-methyltransferase	Bhmt	-0.114025	1.29299	2.68452	1.06388	2.21698	323.31	4226100000	15	45.02	0.555918	2.05631	3.92707	1.33025	2.03364	-0.783968	0.529665	1.44197	0.797502	2.40032	2.82131	3.7311	3.11348	3.33675	3.37256	2.03515	1.50695	2.5219	1.92217	2.18353	2.87245	3.64529	3.75479	3.10429	3.40774	2.89766
BH3 interacting domain death agonist	Bid	0	0	0	0	0	14.413	5016200	1	21.951	0	0	0	0	0	0	0	0	0	0	0	0	0	0	0	0	0	0	0	0	0	0	0	0	0	0
bleomycin hydrolase	Blmh	0.881452	-0.524772	0.67519	0.605591	0.530712	53.662	108400000	9	52.511	1.43692	-0.0347656	0.725523	0.859368	0.746275	0.325981	-1.01478	0.624857	0.351814	0.315148	2.46855	0.233726	0.922231	1.29718	1.26303	1.04008	0.960767	1.00212	0.885136	0.902789	0.285082	1.07293	0.96815	0.388513	0.113494	0.0231099
biliverdin reductase A	Blvra	1.08499	0.0462772	0.95338	0.463507	0.654343	32.806	49839000	5	33.524	1.40396	0.28558	1.34683	0.807535	0.763045	0.766031	-0.193026	0.55993	0.119478	0.54564	2.4631	2.41847	3.1784	1.97414	1.69998	0.85577	0.117598	0.865599	0.640031	0.742058	0.571132	1.19692	1.01977	1.36953	1.35951	0.884913
biliverdin reductase B	Blvrb	1.30595	-0.0294528	0.878457	0.373715	0.355867	313.96	5621000000	12	22.197	1.57566	0.281572	1.46651	1.19711	0.77747	1.03624	-0.340477	0.290404	-0.449684	-0.065736	1.58243	1.53547	1.72316	1.70629	1.71063	1.5619	1.07626	2.01074	3.20943	0.54855	0.510664	0.829448	0.919958	1.23228	1.31816	1.04007
BolA-like protein 2	Bola2	-0.0987628	-0.470077	-0.0833418	-0.380195	-0.0327475	14.313	7261800	1	10.214	-0.197526	-0.940154	-0.166684	-0.76039	-0.065495	0	0	0	0	0	0.374019	0.374019	0.374019	0.374019	0.374019	0	0	0	0	0	0.374019	0.374019	0.374019	0.374019	0.374019	0.374019
bisphosphoglycerate mutase	Bpgm	1.62692	0.352719	0.85783	0.461422	0.443767	323.31	2962300000	13	29.978	1.82461	0.242225	1.39496	1.37805	0.840615	1.42922	0.463212	0.320696	-0.455203	0.0469196	2.20768	1.75422	3.03371	2.39722	2.30234	1.65998	0.435951	1.37514	1.61161	0.824362	0.760983	1.14358	0.155593	2.02709	2.54346	1.85332
BPI fold containing family A member 2	Bpifa2	-0.773468	-0.925635	-0.410682	0.0605613	0.635972	41.988	90094000	3	24.753	0.166997	0.111618	0.119116	1.94346	2.1462	-1.71393	-1.96289	-0.940479	-1.82233	-0.874254	0.696228	0.674266	0.420442	1.06977	1.0244	0.374019	0.0635038	0.374019	0.374019	0.374019	1.28585	1.27927	1.31603	0.999856	1.13484	1.04705
biotinidase	Btd	-0.122166	-0.599135	0.659206	0.0614146	0.254048	97.692	160770000	8	58.154	0.225976	0.208169	0.908841	0.461421	0.829679	-0.470308	-1.40644	0.409571	-0.338592	-0.321583	0.486157	1.17563	0.611973	0.180706	0.519982	1.565	1.35895	2.47015	0.645364	1.14459	0.729438	0.342251	0.321467	0.70372	0.782278	0.117721
Plasma protease C1 inhibitor	C1-INH	-0.0281144	-0.357355	1.77435	1.10481	1.1884	323.31	19761000000	20	55.584	0.332096	0.267433	1.77444	1.17087	1.46499	-0.388325	-0.982143	1.77425	1.03874	0.911823	1.81876	1.72953	2.05068	1.92188	1.98192	1.92636	1.59724	1.68256	2.0398	1.95719	1.75561	2.63021	2.18743	1.4603	2.29173	2.23874
complement C1q A chain	C1qa	-0.547055	-0.638975	1.70084	1.01682	1.08043	323.31	2853200000	7	25.974	-0.650003	-0.357603	1.43894	0.195524	0.791516	-0.444107	-0.920347	1.96274	1.83813	1.36935	2.0766	1.43352	1.8964	2.22825	2.07258	1.85409	3.45147	2.03747	1.75885	1.78436	2.06089	2.00209	2.4126	1.40017	0.34941	1.48797
complement C1q B chain	C1qb	-0.506503	-0.585682	1.52434	0.971879	1.05677	323.31	3897700000	5	26.717	-0.408778	-0.526873	1.27917	0.316421	0.840915	-0.604228	-0.644491	1.76951	1.62734	1.27263	1.69597	1.51013	1.46688	1.312	1.50547	4.03332	2.73876	2.31587	2.33435	2.27807	1.15946	1.18223	1.18726	0.807099	0.0719682	0.877975
complement C1q C chain	C1qc	-0.548579	-0.42613	1.11516	0.769795	0.759667	323.31	2195500000	5	25.991	-0.564588	-0.392832	1.17097	0.444988	0.811912	-0.53257	-0.459428	1.05936	1.0946	0.707422	1.32054	1.41305	1.41735	1.24602	1.33598	2.17369	1.24314	1.11549	1.07747	0.944097	0.708316	0.780915	0.843581	0.637896	0.0365764	0.664786
complement C1r	C1ra	-0.254423	-0.738996	1.08926	0.276426	0.418078	323.31	5130900000	23	80.072	0.0901505	-0.131463	0.93347	0.367987	0.665328	-0.598997	-1.34653	1.24505	0.184866	0.170828	1.83884	1.10182	1.93369	1.05851	1.91029	2.2806	4.41515	2.32226	1.42263	1.27596	1.26554	1.932	2.15513	1.87702	4.40585	2.93212
complement C1sa	C1sa	-0.0860978	-0.698848	1.35544	0.673536	0.841954	323.31	5349900000	27	76.857	0.330693	-0.106738	1.32638	0.818824	1.08047	-0.502889	-1.29096	1.3845	0.528249	0.603434	2.42803	0.888872	2.22678	1.84104	2.13719	2.29078	2.24253	1.79569	2.07257	1.84972	0.645356	1.61619	2.03803	0.477757	1.24848	1.43327
complement C1sb	C1sb	-0.206593	-0.659024	0.253665	-0.358674	-0.141839	26.05	208540000	11	76.699	0.168821	-0.231323	0.235742	-0.0125434	0.293197	-0.582006	-1.08673	0.271588	-0.704804	-0.576876	0.660446	0.827924	1.88129	0.0748824	1.45155	2.10645	2.10024	0.670789	1.49496	2.13318	0.771491	2.6525	2.39064	0.490936	2.05929	1.32062
complement C2	C2	0.0328553	-0.739676	1.81985	1.34804	1.43972	323.31	4597700000	27	84.741	0.426077	-0.197131	1.7894	1.45359	1.74753	-0.360366	-1.28222	1.85031	1.2425	1.13191	1.96041	1.01647	1.64792	1.66346	1.66554	1.82361	2.78506	2.31473	2.33963	1.96306	0.0359698	0.924334	1.16936	0.0220102	0.290198	0.675442
complement C3	C3	-0.150856	-0.298616	1.50285	0.921466	1.19337	323.31	1141100000000	133	186.48	0.243129	0.455552	1.63125	1.16387	1.49236	-0.544842	-1.05278	1.37446	0.679066	0.894391	1.60862	2.24314	2.65302	2.43775	2.5937	3.00403	4.10045	2.79499	2.23853	2.43143	2.31004	2.3505	2.63808	1.78143	1.86228	2.00396
complement C4B (Chido blood group)	C4b	-0.146906	-0.5439	1.38389	0.76188	0.96414	323.31	91314000000	86	192.91	0.31183	0.266534	1.61571	0.887569	1.54024	-0.605641	-1.35433	1.15208	0.636192	0.38804	2.77267	4.42814	2.6214	2.50311	2.55809	2.37054	4.10531	3.57509	3.19932	2.45649	1.23815	2.34931	2.39517	1.88771	1.73665	2.25754
C4b-binding protein	C4bpa	0.17364	-0.139516	0.623764	0.33045	0.355826	251.04	3839800000	12	51.523	0.647542	0.369145	0.528587	0.377012	1.08334	-0.300262	-0.648178	0.718941	0.283888	-0.371692	3.89876	2.42919	0.698815	0.85941	1.65415	1.83469	1.31095	1.62011	1.02876	1.27762	1.16619	2.17912	2.56438	0.51445	1.68852	2.2148
complement C5	C5	0.0483315	-0.552433	0.315643	-0.445633	-0.317728	323.31	32028000000	72	188.88	0.508161	0.389136	0.506661	-0.292046	-0.05626	-0.411498	-1.494	0.124626	-0.599221	-0.579195	2.56915	2.36518	2.33836	2.23403	1.01021	3.44279	4.40617	1.88159	3.2376	3.20091	1.53392	2.26244	2.76303	1.83251	1.82837	2.10395
complement C8 alpha chain	C8a	-0.017864	-0.780575	-0.893253	-1.63629	-1.57895	323.31	19067000000	32	66.08	0.490248	-0.174499	-0.84957	-1.4577	-1.3952	-0.525976	-1.38665	-0.936936	-1.81487	-1.7627	3.04036	1.63059	2.28269	2.56046	2.63335	2.90428	4.47142	2.69423	2.97189	2.86203	2.14565	2.90887	2.90225	1.9162	1.8973	1.88659
complement C8 beta chain	C8b	0.0168479	-0.75475	-0.58951	-1.38837	-1.27884	323.31	11468000000	27	66.229	0.553929	-0.0259299	-0.541503	-1.10838	-1.00763	-0.520233	-1.48357	-0.637517	-1.66836	-1.55005	1.90364	0.227525	2.07795	2.62969	2.56333	2.54986	4.18032	2.45141	2.77852	3.00228	1.74611	2.46541	2.55807	1.93513	2.08237	2.03393
complement C8 gamma chain	C8g	-0.171052	-0.808481	-0.590568	-1.27763	-1.12548	323.31	8390800000	10	22.508	0.259325	-0.308646	-0.561725	-1.15556	-1.01609	-0.601429	-1.30832	-0.61941	-1.3997	-1.23486	1.98035	2.12819	1.88117	2.23373	1.9841	2.68729	3.26512	2.23868	2.61446	2.61456	0.98852	1.58639	1.64744	1.24966	1.19095	1.39317
complement C9	C9	0.0273636	-0.836935	-0.179342	-0.437487	-0.461595	323.31	16548000000	32	62.002	0.458142	-0.151568	-0.00299655	-0.51269	-0.283422	-0.403415	-1.5223	-0.355688	-0.362284	-0.639767	2.29649	2.02434	0.0236127	3.0064	2.47072	2.66093	3.18751	2.26157	2.41586	2.76433	2.16655	2.46501	2.33694	2.23949	1.60901	2.03122
carbonic anhydrase 1	Ca1	1.5201	0.0178804	1.0263	0.47821	0.539651	323.31	5246000000	10	28.33	1.75752	0.440019	1.43919	1.3469	0.916926	1.28268	-0.404258	0.613418	-0.390479	0.162375	1.40951	0.990193	1.544	1.96979	1.48187	2.5585	2.54427	2.67792	3.78504	2.0171	0.244049	0.760217	0.919944	1.09043	1.66396	1.06911
carbonic anhydrase 2	Ca2	1.85299	0.147089	1.12922	0.729971	0.678499	323.31	27608000000	11	29.032	2.34975	0.726094	1.98554	1.88654	1.54876	1.35623	-0.431917	0.272907	-0.426599	-0.191764	2.40548	2.30683	2.64341	2.38292	2.5992	2.29514	1.02635	2.68798	2.11575	1.83703	0.966701	0.949684	1.22762	1.76825	1.93521	1.74434
carbonic anhydrase 3	Ca3	2.36174	1.77128	0.985698	0.994131	1.46017	323.31	16927000000	16	29.366	3.53341	1.41908	2.25753	2.4803	1.76455	1.19006	2.12348	-0.286136	-0.492039	1.15579	3.35828	2.54252	2.68278	3.35481	3.15734	3.81989	7.2302	1.55712	2.76422	4.71222	2.0611	2.64582	4.01251	2.22525	2.70637	1.96116
calreticulin	Calr	0.760275	-0.142839	1.7254	1.18992	1.3262	249.03	843420000	14	47.994	1.38188	0.20175	2.60473	1.33257	1.36353	0.138671	-0.487428	0.846057	1.04726	1.28888	1.77563	1.1596	2.04109	2.12962	2.16687	1.75179	1.8119	1.69235	1.65272	1.5842	0.806198	1.59161	1.63882	1.81428	1.2697	0.783164
calumenin	Calu	0.631277	0.278601	0.757383	0.492261	0.59346	17.544	18089000	2	37.063	1.26255	0.557202	1.51477	0.984523	1.18692	0	0	0	0	0	2.26527	1.21977	2.30333	1.9483	1.93857	0	0	0	0	0	1.36952	2.02112	1.71848	1.85964	1.83676	1.87044
cathelicidin antimicrobial peptide	Camp	-0.382414	-0.407135	2.14234	1.2331	1.27964	323.31	391890000	3	19.453	0.0288238	0.389041	2.24646	2.01617	1.48922	-0.793652	-1.20331	2.03821	0.450041	1.07005	0.169913	1.54013	3.00208	2.70022	3.75209	0.630657	0.873197	1.0175	0.192008	0.592829	0.760834	1.34861	1.26838	2.16624	1.84416	1.80124
cullin associated and neddylation dissociated 1	Cand1	0.490202	-0.550132	0.834261	0.346613	0.534513	64.585	51139000	9	136.33	0.529052	-0.422862	0.835384	0.228184	0.134612	0.451352	-0.677401	0.833138	0.465043	0.934415	0.727893	0.16821	0.735905	0.633412	0.640244	1.27243	0.978483	0.766639	0.498772	1.14703	0.12792	0.0433419	0.106826	0.000746465	0.0774167	0.308067
cyclase associated actin cytoskeleton regulatory protein 1	Cap1	-0.143145	-1.43869	0.415374	-0.421144	-0.192318	66.972	48651000	6	51.564	-0.532526	-1.38158	0.106624	-0.891888	-0.726979	0.246237	-1.4958	0.724123	0.0496012	0.342342	0.374019	0.374019	0.374019	0.374019	0.374019	0.675762	1.13395	1.04465	0.244242	0.428396	0.590129	0.0536388	0.152633	0.0126706	0.124626	0.112494
capping actin protein, gelsolin like	Capg	-0.772373	-0.815906	-0.547735	-0.663236	-0.207895	7.7341	3098000	1	39.24	0	0	0	0	0	-1.54475	-1.63181	-1.09547	-1.32647	-0.41579	0	0	0	0	0	0.374019	0.00754184	0.374019	0.374019	0.374019	0.374019	0.374019	0.374019	0.374019	0.374019	0.374019
calpain 1	Capn1	0.0295226	-0.403344	0.247343	0.0183843	-0.0674456	23.571	10600000	4	82.105	0.0590452	-0.806688	0.494687	0.0367686	-0.134891	0	0	0	0	0	0.697103	0.312058	0.699992	0.695966	0.710702	0	0	0	0	0	0.736253	0.729915	0.695208	0.724731	0.730045	0.735025
calpain 2	Capn2	0.913362	-0.247656	0.910548	0.4909	0.704181	46.76	57739000	6	79.871	1.49213	0.254087	1.2658	0.631509	0.851879	0.334597	-0.7494	0.5553	0.350291	0.556483	1.67503	1.60326	1.09919	1.01754	1.17026	0.568942	0.233956	0.516845	0.425713	0.514038	1.45687	1.83291	1.62139	1.52611	1.66737	1.57024
capping actin protein of muscle Z-line subunit alpha 1	Capza1	-0.691059	-0.8783	-0.109468	-0.25078	-0.237709	11.713	9923200	2	32.939	-1.38212	-1.7566	-0.218935	-0.50156	-0.475418	0	0	0	0	0	0.374019	0.374019	0.374019	0.374019	0.374019	0	0	0	0	0	0.374019	0.374019	0.374019	0.374019	0.374019	0.374019
capping actin protein of muscle Z-line subunit alpha 2	Capza2	-0.178126	-1.03592	-0.170773	-0.393798	-0.0596683	18.385	29975000	3	32.967	-0.289417	-1.54887	-0.428914	-0.848968	-0.853906	-0.0668345	-0.522975	0.0873688	0.0613715	0.734569	0.374019	0.374019	0.374019	0.374019	0.374019	0.730743	0.0204545	0.736208	0.721225	0.732674	0.123022	0.00658856	0.128183	0.0366577	0.106348	0.239726
calcium regulated heat stable protein 1	Carhsp1	0.402709	-1.18523	0.396071	-0.168097	0.113393	21.168	44671000	2	16.062	0.966452	-0.418037	0.891076	0.358924	0.50233	-0.161033	-1.95243	-0.0989333	-0.695117	-0.275543	0.870307	1.96845	1.2285	0.743188	1.40567	0.51798	0.49856	0.595725	0.187988	0.419186	1.52319	1.09011	1.20931	1.37146	1.15067	1.48032
calpastatin	Cast	-0.441713	0	-0.358753	-0.645316	-0.212679	12.535	5574000	2	84.921	0	0	0	0	0	-0.883426	0	-0.717507	-1.29063	-0.425358	0	0	0	0	0	0.374019	0.427243	0.374019	0.374019	0.374019	0.374019	0.374019	0	0.374019	0.374019	0.374019
catalase	Cat	1.6222	0.117349	1.03896	0.713763	0.813385	323.31	2723800000	24	59.795	2.18012	0.508983	1.78566	1.89532	1.38483	1.06428	-0.274285	0.292254	-0.467793	0.241941	2.34661	2.67122	2.12935	1.98827	1.96927	1.58441	0.353255	1.43844	1.48308	1.78348	0.304009	1.3297	0.953713	1.68791	1.89685	1.33579
serpin family A member 6	CBG	-0.0825056	-0.340791	-0.45012	-1.55908	-1.31303	303.41	9964900000	14	44.769	0.589042	0.912511	-0.111501	-1.00071	-1.00704	-0.754053	-1.59409	-0.788739	-2.11745	-1.61901	1.95751	1.82955	0.943557	1.73151	1.71094	1.74482	1.90897	1.66222	1.63461	1.66548	0.828996	1.65554	1.73173	1.57669	1.58032	1.47731
carbonyl reductase 1	Cbr1	1.05821	0.341058	0.964233	0.538001	0.921498	55.363	183320000	7	30.641	1.41622	0.272032	1.56127	1.1399	1.17867	0.700199	0.410085	0.367201	-0.0639015	0.66433	1.44989	1.29286	1.20034	1.17436	1.2729	0.888514	0.176346	0.932615	0.657506	0.90846	0.673475	1.42072	0.809077	1.11614	1.20081	1.15819
Carbonyl reductase 2	Cbr2	-0.0219753	-0.729447	2.20628	1.83196	2.53692	35.741	127640000	5	25.958	0.570973	-0.239292	3.65811	1.97897	2.25297	-0.614923	-1.2196	0.754457	1.68496	2.82087	0.850227	0.444203	1.21832	1.675	1.53311	2.6242	2.4103	2.13216	2.04839	2.01559	1.51291	0.48909	0.127849	1.03106	2.42795	2.38203
chaperonin containing TCP1 subunit 2	Cct2	1.38141	0.0620507	0.712893	0.170584	0.999837	23.343	32399000	4	57.477	1.02017	-0.16204	0.813027	0.263152	0.37095	1.74264	0.286141	0.612759	0.0780166	1.62872	0.509248	0.527091	0.501009	0.456621	0.491144	2.77217	0.670137	1.47683	0.341661	1.78897	0.314167	0.292085	0.194978	0.0683298	0.071141	0.59998
chaperonin containing TCP1 subunit 3	Cct3	0.247929	-0.672929	0.401521	-0.0151981	0.222299	27.272	15031000	1	60.629	0.85849	-0.356368	0.962467	0.577036	0.420901	-0.362632	-0.98949	-0.159425	-0.607432	0.0236975	0.685474	0.629033	0.736147	0.732211	0.734949	0.361847	0.136353	0.711932	0.14888	0.724435	0.580902	0.440276	0.298117	0.534345	0.561716	0.520486
chaperonin containing TCP1 subunit 5	Cct5	-0.293095	-1.15242	-0.497206	-0.758879	-0.363248	24.137	10089000	4	59.623	0	0	0	0	0	-0.58619	-2.30485	-0.994412	-1.51776	-0.726496	0	0	0	0	0	0.374019	0.122691	0.374019	0.374019	0.374019	0.374019	0.374019	0.374019	0.374019	0.374019	0.374019
chaperonin containing TCP1 subunit 7	Cct7	0.246984	-0.5824	0.278282	-0.0897335	-0.142464	12.856	9199100	2	59.652	0.493968	-1.1648	0.556564	-0.179467	-0.284928	0	0	0	0	0	0.374019	0.374019	0.374019	0.374019	0.374019	0	0	0	0	0	0.374019	0.374019	0.374019	0.374019	0.374019	0.374019
chaperonin containing TCP1 subunit 8	Cct8	0.623834	-0.599605	0.0839023	-0.361798	0.0163508	50.991	66756000	8	59.555	1.53332	0.186783	1.14443	0.640842	0.733565	-0.285654	-1.38599	-0.976627	-1.36444	-0.700864	1.01588	0.344182	0.8548	0.742927	0.769903	0.374019	0.0327842	0.374019	0.374019	0.374019	0.421343	0.485673	0.421174	0.53301	0.491008	0.369309
CD14 molecule	Cd14	-0.155778	-0.830889	2.69246	2.60102	2.83444	323.31	4303400000	14	39.203	0.0733822	-0.253295	2.61975	2.85267	3.12353	-0.384938	-1.40848	2.76517	2.34936	2.54535	0.682414	1.81208	2.46439	2.34806	2.28001	2.1608	3.90378	2.67142	3.04075	2.91608	0.506414	1.67552	2.87862	1.19902	1.93695	1.84019
CD163 molecule	Cd163	-0.843278	-0.927551	-0.9953	-1.20619	-1.10223	11.531	3991700	2	120.92	-1.68656	-1.8551	-1.9906	-2.41237	-2.20445	0	0	0	0	0	0.374019	0.374019	0.374019	0.374019	0.374019	0	0	0	0	0	0.374019	0.374019	0.374019	0.374019	0.374019	0.374019
CD44 molecule (Indian blood group)	Cd44	-0.439175	-0.457587	0.584889	0.743748	0.62163	32.385	98089000	2	85.616	-0.0757092	0.084515	0.573156	0.666841	0.980456	-0.80264	-0.999688	0.596622	0.820654	0.262805	0.322214	2.30043	2.56663	2.04697	1.84555	2.69898	1.85366	1.43983	1.72292	1.23946	0.00983562	2.30523	2.52735	0.0498494	0.448338	1.55098
CD5 molecule like	Cd5l	-0.427528	-0.324004	-0.174424	-0.633231	-0.62878	323.31	6807400000	19	38.862	0.252335	1.12139	0.0388728	-0.203345	-0.29207	-1.10739	-1.7694	-0.387721	-1.06312	-0.965489	2.14108	3.15397	0.301742	1.5163	2.00812	2.97481	4.59586	2.77844	6.59347	4.20292	0.644014	2.14904	2.80532	1.15166	1.46848	1.32575
CD93 molecule	Cd93	-0.824176	-1.35302	-0.337314	-0.0525578	-0.164433	6.557	6889300	1	69.354	-1.66873	-2.18184	-1.38249	-0.888398	-0.939782	0.0203767	-0.524202	0.707859	0.783282	0.610917	0.374019	0.374019	0.374019	0.374019	0.374019	0.0370043	1.31871	1.3459	1.19405	0.64775	0.0666094	0.0961196	0.087473	0.258637	0.0917517	0.0517642
adhesion G protein-coupled receptor E5	Cd97	-0.597243	-0.904954	0.722516	0.325372	0.548594	23.516	47891000	3	90.412	-0.102475	-0.152617	0.888497	0.662451	1.04956	-1.09201	-1.65729	0.556535	-0.0117063	0.0476335	2.44965	0.599295	1.08275	0.930451	1.07898	0.694716	0.35479	0.663608	0.584026	0.718721	1.26859	1.46162	1.42507	0.92452	1.05514	1.08484
Cell division control protein 42 homolog	Cdc42	0.617402	-0.732958	0.884065	0.441961	1.07116	14.318	65543000	3	21.258	0.295074	-0.770239	0.602336	0.148937	0.409599	0.93973	-0.695677	1.16579	0.734985	1.73272	0.441036	0.701684	0.45446	0.457113	0.459651	1.64643	0.475428	1.91294	1.36634	1.24632	0.128242	0.1621	0.244753	0.180483	0.154968	0.00643358
cadherin 1	Cdh1	-0.269744	-0.674599	0.391096	0.359821	0.065323	120.71	115450000	6	98.255	0.081322	-0.00324544	0.546541	0.697522	0.354211	-0.620811	-1.34595	0.235651	0.0221195	-0.223565	0.742391	0.00253919	2.20122	2.46293	1.55226	1.02737	0.964976	0.833435	0.350744	1.3983	0.0676099	1.33231	1.84438	0.375982	0.911536	0.689157
cadherin 13	Cdh13	-0.715778	-0.671163	-0.00395389	-0.118942	-0.0768504	8.9118	10502000	1	78.185	-0.655197	-0.825556	-0.396028	-0.428364	-0.26158	-0.77636	-0.51677	0.38812	0.190479	0.10788	0.31364	0.500163	0.258852	0.258586	0.654583	1.28547	0.878825	0.684254	1.87322	0.49648	0.0392702	0.281957	0.177384	0.0282396	0.0368966	0.097556
cadherin 2	Cdh2	-0.302117	-0.524858	-0.0798381	-0.102896	0.0138478	14.118	4476000	2	99.795	-0.604233	-1.04972	-0.159676	-0.205792	0.0276956	0	0	0	0	0	0.290045	0.403793	0.339483	0.694644	0.517746	0	0	0	0	0	0.482723	0.514523	0.540463	0.555889	0.529912	0.493774
cadherin 5	Cdh5	-0.114459	-0.604359	0.278855	0.149597	0.0407189	122.71	156930000	10	87.902	0.352197	0.00607194	0.143167	-0.352294	0.210716	-0.581115	-1.21479	0.414542	0.651487	-0.129278	1.47828	0.244676	0.526025	1.62311	0.707494	2.11022	2.43331	1.06196	1.46272	0.504293	0.816026	1.04665	0.981826	0.701341	0.234981	0.85171
Carcinoembryonic antigen-related cell adhesion molecule 10	Ceacam10	-0.919408	-1.43825	-0.800338	-1.155	1.12044	16.79	13357000	2	29.473	0	0	0	0	0	-1.83882	-2.8765	-1.60068	-2.31001	2.24088	0	0	0	0	0	0.374019	0.212459	0.374019	0.374019	0.374019	0.374019	0.374019	0.374019	0.374019	0.374019	0.374019
chymotrypsin like elastase 1	Cela1	-0.830704	-0.915203	-0.471293	-0.185466	-0.4403	159.35	214690000	5	28.9	0.211144	0.370957	0.183181	1.02292	0.320101	-1.87255	-2.20136	-1.12577	-1.39385	-1.2007	1.12593	2.96834	1.53532	2.22209	2.25888	2.00943	3.29194	1.98003	2.22016	2.22427	1.12153	2.11111	3.16042	2.73834	2.80289	2.7224
chymotrypsin like elastase 2A	Cela2a	-1.06102	-1.70596	-0.111674	0.44501	-0.281425	69.162	320440000	7	28.913	0.219025	0.30167	1.19848	1.9486	1.05599	-2.34106	-3.71359	-1.42183	-1.05858	-1.61884	1.91999	1.57504	1.73455	1.52528	1.42716	2.48307	3.96941	2.30609	2.21281	2.64471	1.87121	0.739426	1.40933	0.87953	1.05321	0.763914
chymotrypsin like elastase 3B	Cela3b	-1.23168	-1.71485	-0.857649	-0.853542	-0.505068	25.353	31554000	2	28.904	0	0	0	0	0	-2.46337	-3.42971	-1.7153	-1.70708	-1.01014	0	0	0	0	0	1.26527	1.35515	1.30809	1.23495	1.19913	1.09115	0.582545	0.70271	0.776313	0.865355	0.935517
carboxylesterase 1	Ces1	-0.115004	-0.431012	0.304938	-0.184463	-0.104272	16.577	377950000	4	62.679	0.55638	0.675152	0.56381	0.255838	0.408323	-0.786388	-1.53718	0.0460661	-0.624765	-0.616868	1.27635	0.801673	0.803892	0.658399	0.75567	1.53347	1.67814	0.183073	1.48315	1.78686	0.050219	0.577658	0.628709	0.236693	0.360652	0.415871
carboxylesterase 1C	Ces1c	0.0403366	-0.27819	-0.22202	-1.31997	-1.23378	323.31	193490000000	25	61.055	0.792846	0.732562	0.128186	-0.658376	-0.775833	-0.712173	-1.28894	-0.572226	-1.98157	-1.69172	2.49899	3.28186	1.64894	3.51088	3.7875	3.44628	4.52912	3.09823	3.2793	3.14002	1.74903	2.76076	3.44873	2.48172	2.6971	2.46514
carboxylesterase 1D	Ces1d	0.806102	-0.0950807	1.62668	0.641676	1.13428	37.552	55042000	8	61.787	1.12306	0.156661	2.43302	1.08073	0.734229	0.48914	-0.346822	0.820329	0.202626	1.53432	1.74887	0.116725	1.78854	1.11222	1.72084	1.50022	0.232693	2.21991	0.285072	1.97269	0.0917791	1.42936	2.49306	1.88982	1.09068	1.63478
carboxylesterase 2C	Ces2c	-0.138749	-0.874995	0.478547	0.595676	0.588853	24.363	42550000	5	62.469	0.137767	-0.311259	0.35994	0.229757	0.805129	-0.415265	-1.43873	0.597153	0.961596	0.372577	1.20081	1.29196	0.726272	0.575541	0.826164	2.40138	1.71757	1.7652	3.42535	1.19267	0.425446	0.634009	0.674946	0.293361	0.0740893	0.526176
carboxylesterase 2E	Ces2e	-0.179552	-0.383615	0.00684309	-0.170592	0.0807955	138.87	343760000	10	62.317	0.122878	0.152333	0.100836	-0.0529019	0.496083	-0.481981	-0.919564	-0.0871498	-0.288282	-0.334492	0.743703	1.15044	0.533175	0.181086	1.7123	2.49759	1.73747	0.336362	1.42536	1.40697	0.311946	0.897666	1.36029	0.49161	0.515304	1.21655
carboxylesterase 3A	Ces3a	-0.903709	-1.18922	0.0779814	-0.763397	-0.449785	99.707	63950000	1	63.317	-0.444236	-0.590658	0.574949	-0.595204	-0.247004	-1.36318	-1.78779	-0.418986	-0.93159	-0.652566	0.245565	0.0801209	0.723773	0.0843434	0.732806	0.735749	0.435127	0.529093	0.736284	0.392484	0.136495	0.399276	0.450345	0.3809	0.236162	0.250552
complement factor B	Cfb	-0.0139317	-0.407552	1.63525	1.16699	1.32816	323.31	64521000000	41	85.004	0.466169	0.136648	1.78658	1.22267	1.60255	-0.494032	-0.951753	1.48392	1.1113	1.05376	2.3952	1.4795	2.16088	2.10891	2.22256	2.73377	3.64473	2.86292	3.10267	2.88454	0.746367	2.43231	2.52816	1.18982	0.845294	1.63438
complement factor D	Cfd	-0.245557	-0.294494	-0.0365596	0.154031	-0.0970298	323.31	19187000000	11	28.057	0.306873	0.0431627	0.0418067	0.341582	0.151654	-0.797987	-0.63215	-0.114926	-0.0335194	-0.345714	1.97309	0.403998	0.274438	1.55677	0.750324	1.43683	1.22209	0.7017	0.0868856	0.920996	0.787373	2.02865	1.61085	0.989932	1.08017	1.22674
complement factor H	Cfh	0.541083	-0.0164099	1.85578	0.948136	1.44873	323.31	36335000000	51	139.14	0.805495	0.109018	1.52239	0.798071	1.30405	0.27667	-0.141837	2.18918	1.0982	1.59341	2.44385	1.44026	2.25503	2.28269	2.59732	2.50583	0.396924	2.54248	2.34813	2.4365	1.86195	2.09832	2.27622	0.111762	1.63223	1.61236
complement factor I	Cfi	-0.00816883	-0.429426	-0.375852	-0.820814	-0.789825	323.31	18301000000	29	67.26	0.519662	0.268082	-0.348229	-0.713573	-0.458786	-0.536	-1.12693	-0.403476	-0.928055	-1.12086	2.14111	1.48303	1.04553	1.40249	1.15813	2.84252	4.0036	1.24514	1.78386	1.92305	0.605696	1.61019	1.57952	0.899568	1.12593	1.66407
cofilin 1	Cfl1	1.62202	0.186389	1.36139	0.948619	1.32462	121.3	310360000	9	18.559	2.00515	0.640975	1.98763	1.32115	1.39738	1.23888	-0.268197	0.735143	0.576092	1.25186	1.23716	1.62472	1.31503	1.52858	1.63771	1.60523	0.121725	1.07502	0.976272	1.2362	1.22257	1.098	1.49181	1.23911	1.29884	1.13676
cofilin 2	Cfl2	0.439573	-0.380865	-0.15347	-0.25332	0.179319	32.734	47530000	6	18.709	1.86789	0.622379	1.31212	1.0431	1.04384	-0.988742	-1.38411	-1.61906	-1.54974	-0.685198	0.810454	1.85008	1.03623	1.26023	1.09455	0.374019	0.0331028	0.374019	0.374019	0.374019	0.700481	1.16067	0.952185	1.19474	0.995804	0.90771
complement factor properdin	Cfp	0.0140838	-0.344004	-0.261866	-0.566371	-0.618818	116.21	1940500000	8	50.327	0.612047	0.218525	-0.374779	-0.555141	-0.0539729	-0.583879	-0.906533	-0.148953	-0.577601	-1.18366	0.898917	0.827976	0.633712	0.677909	0.300504	1.15629	0.807783	0.195238	1.59014	2.13991	0.458593	0.680728	0.710824	0.496524	0.48915	0.715554
cell growth regulator with EF-hand domain 1	Cgref1	-0.568455	-1.0676	0.167647	-0.0298081	0.154264	100.01	127320000	4	30.847	-0.00719783	-0.172435	0.611063	0.482482	0.835911	-1.12971	-1.96276	-0.275768	-0.542099	-0.527383	0.19454	0.271458	0.450764	0.334712	0.666037	0.590585	0.384992	0.716019	0.227884	0.607085	1.31342	0.737403	0.922993	0.639038	0.568097	0.88421
chromogranin A	Chga	0.0905489	-0.143991	-0.0527384	-0.23464	-0.193957	21.921	30758000	3	51.789	0.181098	-0.287983	-0.105477	-0.46928	-0.387914	0	0	0	0	0	1.52802	1.00842	0.318851	2.097	1.41324	0	0	0	0	0	1.71505	1.72296	1.54607	1.71512	1.5628	1.63275
Chitinase-like protein 3	Chil3	-0.206992	-0.658602	1.91482	2.64259	2.27413	323.31	816850000	14	44.458	0.12094	-0.133126	1.73516	2.07361	2.68113	-0.534923	-1.18408	2.09448	3.21157	1.86712	0.316099	0.415567	1.26554	1.46947	1.31202	1.16842	1.39438	2.67501	2.73912	3.2716	0.406273	0.832607	0.922057	0.260821	0.522239	0.902164
corepressor interacting with RBPJ, CIR1	Cir1	-0.264728	-0.221715	-0.644171	-0.724469	-0.599248	9.0753	48880000	1	51.837	-0.529457	-0.443429	-1.28834	-1.44894	-1.1985	0	0	0	0	0	0.373591	0.643242	0.733285	0.733081	0.736312	0	0	0	0	0	0.735926	0.733029	0.736203	0.731694	0.736268	0.735116
citron rho-interacting serine/threonine kinase	Cit	-1.62428	-0.302085	-1.13738	-0.920274	-0.921799	7.2984	52574000	1	235.39	-1.32046	-1.49664	-1.17554	-1.21598	-0.972152	-1.92809	0.892467	-1.09923	-0.624565	-0.871446	0.374019	0.374019	0.374019	0.374019	0.374019	0.374019	0.332876	0.374019	0.374019	0.374019	0.374019	0.374019	0.374019	0.374019	0.374019	0.374019
creatine kinase B	Ckb	-0.541451	-1.27631	0.0634956	-0.21313	-0.0930003	66.552	112930000	7	42.713	0.734486	-0.0597378	0.876377	0.617019	0.803232	-1.81739	-2.49288	-0.749386	-1.04328	-0.989232	1.36358	0.0642904	0.641307	0.438022	0.654227	0.374019	0.154064	0.374019	0.374019	0.374019	1.26999	1.4865	1.69867	0.592049	0.573268	0.677974
creatine kinase, M-type	Ckm	3.14559	1.34548	0.46838	1.54366	1.89933	323.31	35233000000	21	43.044	4.36033	1.08942	1.44076	2.79767	1.89958	1.93086	1.60153	-0.504003	0.289647	1.89908	1.74903	1.51722	1.70037	1.65923	1.69552	1.98125	2.59077	2.08587	1.64607	2.05637	0.956748	1.5924	1.24759	1.53369	1.52678	0.726757
creatine kinase, mitochondrial 2	Ckmt2	0.926113	-0.135867	0.596156	0.54011	1.27992	93.736	323710000	7	47.473	1.29707	0.10735	0.670761	0.798976	0.609839	0.555155	-0.379084	0.521551	0.281244	1.95001	1.68987	0.507039	2.21326	1.64881	1.27378	1.34823	0.300492	2.12863	0.579725	1.12609	1.58398	1.65177	1.44725	1.75817	1.71027	0.444504
C-type lectin domain containing 11A	Clec11a	-0.70128	-1.07949	-0.651381	-1.11506	-1.51734	88.822	119280000	4	36.451	-0.412661	-0.764236	-0.722743	-1.41868	-1.20208	-0.9899	-1.39474	-0.58002	-0.811441	-1.83259	0.875491	0.939234	0.859351	0.931999	0.910019	0.871424	0.695795	0.940523	1.09174	0.937394	0.68892	0.895338	0.865076	0.693479	0.310781	0.967272
C-type lectin domain family 3 member B	Clec3b	-0.169957	-0.564591	-0.250366	-1.0934	0	6.6811	1686400	1	22.257	0	0	0	0	0	-0.339914	-1.12918	-0.500731	-2.18679	0	0	0	0	0	0	0.712293	0.273231	0.670899	0.140836	0.0777558	0.374019	0.724812	0.647225	0.735282	0.734114	0.374019
chloride intracellular channel 1	Clic1	0.649455	-0.0417356	0.733797	0.294989	0.622724	111.1	180580000	8	27.013	1.02464	0.397162	1.13388	0.554738	0.817836	0.274267	-0.480633	0.333718	0.0352395	0.427611	0.556996	1.1445	0.558975	0.702654	0.665613	0.309207	0.289236	0.297973	0.0564617	0.389477	0.048996	0.148486	0.178698	0.169025	0.0715294	0.0418635
chloride intracellular channel 4	Clic4	0	0	0	0	0	12.9	13854000	2	28.729	0	0	0	0	0	0	0	0	0	0	0	0	0	0	0	0	0	0	0	0	0	0	0	0	0	0
clathrin heavy chain	Cltc	0.180874	-0.569741	0.499304	0.148274	0.316051	111.24	50332000	14	191.55	0.243848	-0.58776	0.546185	0.159608	0.413854	0.1179	-0.551722	0.452423	0.13694	0.218248	0.529263	1.917	0.391363	0.28985	0.381575	0.363811	0.194935	0.635393	0.494268	0.513688	0.171001	0.161707	0.11158	0.15041	0.144582	0.169136
clusterin	Clu	-0.128403	-0.49584	1.24997	1.07235	0.862336	323.31	77494000000	23	51.655	0.292971	0.09614	1.4427	1.14993	1.42138	-0.549777	-1.08782	1.05725	0.99478	0.30329	2.25579	1.15174	1.89297	1.87458	1.83575	2.13475	2.70596	2.29732	2.29241	3.31763	1.30423	1.65425	1.66829	1.4767	1.3241	1.63835
cytidine/uridine monophosphate kinase 1	Cmpk1	1.25192	-0.0672913	1.05242	0.491407	1.14884	27.853	147060000	4	22.165	1.15001	0.0887737	1.43422	0.685502	0.808261	1.35383	-0.223356	0.670625	0.297311	1.48942	1.87363	0.312911	1.78543	1.15956	1.27918	1.47363	0.155868	1.33885	0.82843	1.29222	0.978072	0.846672	1.62796	2.26283	1.50258	0.233177
carnosine dipeptidase 2	Cndp2	0.769758	-0.277803	1.27975	1.25156	1.56483	127.27	357430000	9	52.767	1.19882	0.0474009	1.56758	1.39851	1.73973	0.340697	-0.603008	0.991911	1.1046	1.38993	2.5336	0.319248	2.44049	2.45271	3.29806	1.68346	2.6012	1.73965	1.73888	1.73384	2.157	2.37433	2.07026	1.78604	1.50646	1.75362
collagen type I alpha 1 chain	Col1a1	-0.0206229	-0.815468	-1.3444	-1.44765	-1.54524	112.87	419410000	10	138.03	0.318023	-0.703592	-1.6342	-1.71195	-1.66427	-0.359268	-0.927343	-1.05461	-1.18334	-1.42621	0.690511	1.73679	1.51959	1.68303	1.46006	1.27497	0.902975	1.70774	1.4232	1.36852	0.735892	0.894539	0.911136	0.171116	0.274233	0.498629
collagen type I alpha 2 chain	Col1a2	-0.410141	-1.21854	-1.06871	-1.2877	-1.01109	64.629	97508000	7	129.56	0.120884	-0.727126	-0.3828	-0.713441	-0.353369	-0.941166	-1.70995	-1.75462	-1.86197	-1.6688	0.0407558	0.683449	0.443068	0.542231	0.449002	0.639894	0.343216	0.454155	0.496817	0.44758	0.338423	0.430973	0.495972	0.725541	0.585269	0.684356
catechol-O-methyltransferase	Comt	0	0	0	0	0	6.7119	1882200	1	29.486	0	0	0	0	0	0	0	0	0	0	0	0	0	0	0	0	0	0	0	0	0	0	0	0	0	0
COPI coat complex subunit alpha	Copa	0	0	0	0	0	11.381	1773800	2	138.43	0	0	0	0	0	0	0	0	0	0	0	0	0	0	0	0	0	0	0	0	0	0	0	0	0	0
COPI coat complex subunit beta 2	Copb2	-0.0028827	-0.476483	0.191896	-0.301697	-0.0337727	11.667	6787000	2	102.45	-0.0057654	-0.952966	0.383791	-0.603393	-0.0675455	0	0	0	0	0	0.0369844	0.359364	0.0639557	0.29366	0.172602	0	0	0	0	0	0.462047	0.608284	0.577441	0.679088	0.688667	0.712551
COP9 signalosome subunit 3	Cops3	-0.00571805	-1.2443	0.442246	-0.0129093	0.208106	35.381	20077000	2	47.832	1.38913	0.133053	1.95232	1.26197	1.47877	-1.40057	-2.62166	-1.06783	-1.28779	-1.06256	2.9938	0.62868	2.17905	1.79135	3.19022	0.374019	0.174624	0.374019	0.374019	0.374019	2.45611	3.10541	2.05588	2.30013	2.06585	2.71368
COP9 signalosome subunit 4	Cops4	-0.602066	-1.40555	-0.0754567	-0.837967	-0.499483	13.362	21541000	2	46.284	-0.565328	-1.23488	0.356012	-0.557997	-0.262145	-0.638803	-1.57622	-0.506926	-1.11794	-0.73682	0.374019	0.374019	0.374019	0.374019	0.374019	0.104341	0.377686	0.717612	0.714051	0.538732	0.368515	0.150726	0.098384	0.017839	0.0668605	0.0810235
COP9 signalosome subunit 8	Cops8	-0.456179	-0.88584	-0.429879	-0.844653	-0.470791	13.089	5398400	2	23.255	0	0	0	0	0	-0.912357	-1.77168	-0.859758	-1.68931	-0.941583	0	0	0	0	0	0.374019	0.0307148	0.374019	0.374019	0.374019	0.374019	0.374019	0.374019	0.374019	0.374019	0.374019
coronin 1A	Coro1a	1.56916	0.255614	1.42324	1.08956	1.4081	192.74	231460000	9	50.989	1.972	0.558553	1.67868	1.32422	1.42409	1.16632	-0.0473261	1.16781	0.8549	1.39211	1.00522	1.13013	1.09024	1.0488	0.989532	1.15965	0.0282604	1.21978	1.06232	1.00159	0.00891128	0.591149	0.424608	0.444938	0.338597	0.0728994
coronin 1C	Coro1c	0.385324	-0.885511	0.477681	-0.206241	0.274149	13.413	12439000	2	53.12	1.55422	0.408481	1.15778	0.0241602	0.356753	-0.78357	-2.1795	-0.202418	-0.436643	0.191546	1.37556	0.553932	0.964768	0.30211	0.867724	1.30219	2.28818	0.902409	1.02674	2.08498	0.28957	0.925117	0.872265	0.6627	0.412456	0.355167
coactosin like F-actin binding protein 1	Cotl1	1.06561	0.201523	1.1847	0.857206	1.21207	48	352050000	6	15.944	1.85437	0.795352	2.04608	1.62044	1.47722	0.276849	-0.392306	0.32332	0.0939727	0.946922	1.4088	1.41036	1.49389	1.41685	1.51736	1.40272	2.44676	2.80814	0.881505	1.8253	0.615915	1.19924	1.08203	1.25358	1.16896	0.910604
ceruloplasmin	Cp	-0.0821276	-0.398984	2.4587	2.48807	2.49088	323.31	489440000000	71	121.15	0.411114	0.35612	2.5365	2.53247	2.89473	-0.57537	-1.15409	2.38091	2.44366	2.08703	2.39226	2.48143	3.10099	3.13811	3.20718	2.7812	3.41741	2.76176	2.9482	2.84427	1.36223	2.67565	2.45128	1.66287	1.56693	2.31434
carboxypeptidase A1	Cpa1	-2.52478	-2.83658	-2.06345	-1.89065	-1.63363	13.941	13270000	2	47.384	0	0	0	0	0	-5.04957	-5.67315	-4.12691	-3.78131	-3.26726	0	0	0	0	0	0.733689	0.900653	0.733894	0.734325	0.732398	0.733133	0.710425	0.735469	0.719168	0.714058	0.735817
carboxypeptidase B2	Cpb2	-0.286842	-0.80124	1.27654	1.49813	1.48869	138.86	4648100000	9	48.87	0.147075	-0.154369	1.04752	1.34344	1.79591	-0.720758	-1.44811	1.50555	1.65283	1.18148	0.7276	0.61326	1.63697	1.5707	1.73046	1.99132	2.47356	1.91178	2.01927	2.10591	2.02518	2.38884	2.34164	0.453749	0.685979	1.52215
carboxypeptidase N subunit 1	Cpn1	-0.124779	-0.196844	0.436566	0.0511858	-0.145861	217.57	1175100000	8	51.845	0.239933	0.348122	0.476285	-0.185926	-0.091968	-0.489491	-0.741811	0.396848	0.288297	-0.199754	1.52303	1.80863	2.38234	1.34389	0.589233	2.61591	4.06021	2.05183	3.2452	2.35692	1.15986	1.45799	1.61352	1.36716	0.777861	1.28751
carboxypeptidase N subunit 2	Cpn2	-0.228699	-0.523718	-0.129201	-0.774769	-0.701588	323.31	15030000000	18	60.478	0.148931	0.0881151	-0.010177	-0.692574	-0.420348	-0.606329	-1.13555	-0.248226	-0.856964	-0.982828	1.34648	0.855063	0.0666235	1.37566	1.18743	2.29295	3.66646	2.01419	2.62982	2.64861	0.65121	1.07308	1.22391	0.829897	0.75137	0.972671
carboxypeptidase Q	Cpq	-0.0688467	-0.470854	0.645433	0.603366	0.508902	77.796	754740000	8	51.813	0.549731	0.426032	1.03202	0.898666	1.04878	-0.687425	-1.36774	0.258848	0.308066	-0.0309736	1.03838	1.06075	1.07343	1.1499	0.972677	1.97715	1.79762	2.10655	1.30669	0.255826	0.657154	0.889628	0.912676	0.847291	0.828045	0.828122
carbamoyl-phosphate synthase 1	Cps1	-1.22046	-1.18889	0.701612	-0.680868	-0.256807	129.8	80076000	13	164.62	0.181512	0.362017	2.40924	0.111543	0.361265	-2.62244	-2.73979	-1.00602	-1.47328	-0.874879	0.925463	1.06145	2.65957	0.463758	0.862357	0.374019	0.192666	0.374019	0.374019	0.374019	2.27514	2.41838	3.11185	3.02832	2.8905	2.61172
cAMP responsive element binding protein 3 like 3	Creb3l3	-0.671888	-1.08627	-0.305484	-0.0981828	-0.040486	6.5138	1470500	1	52.145	0	0	0	0	0	-1.34378	-2.17253	-0.610969	-0.196366	-0.0809719	0	0	0	0	0	0.374019	0.0999454	0.374019	0.374019	0.374019	0.374019	0.374019	0.374019	0.374019	0.374019	0.374019
Cysteine-rich protein 2	Crip2	0.0523281	-0.157853	0.443238	0.245774	0.428969	13.861	15390000	1	22.727	0.104656	-0.315706	0.886476	0.491548	0.857938	0	0	0	0	0	0.722629	0.589985	0.732205	0.727366	0.710261	0	0	0	0	0	0.736345	0.734141	0.731014	0.734552	0.733992	0.725851
C-reactive protein	Crp	0.145909	-0.191017	1.73839	1.57286	1.65071	323.31	7143600000	11	25.36	0.622625	0.515549	1.95457	1.89994	1.9408	-0.330807	-0.897582	1.52222	1.24579	1.36062	2.00092	2.33886	2.2617	2.2446	2.2923	1.71029	2.67928	2.82493	3.02946	3.66227	1.09672	1.69632	2.16519	1.69355	1.79508	1.75427
crystallin alpha B	Cryab	1.22575	-0.360505	0.966645	1.04579	1.77468	63.195	766930000	10	20.069	1.70494	0.106625	1.4723	1.42625	1.5557	0.746565	-0.827635	0.460991	0.665331	1.99367	1.88177	0.650763	3.75667	2.38256	2.56209	1.26475	1.66087	0.705176	1.23047	1.70929	1.1394	1.45912	1.50098	1.79432	1.61887	1.06425
crystallin lambda 1	Cryl1	0.710466	-0.323755	0.784247	0.364556	0.837101	6.5123	20520000	1	35.208	1.38446	0.45616	1.60181	1.23752	1.04142	0.0364736	-1.10367	-0.0333125	-0.508408	0.632784	0.992302	0.916626	1.00046	0.953723	0.989771	0.572551	0.184462	0.731688	0.167701	0.719829	1.65185	1.20739	1.25695	1.13667	1.13055	1.41144
crystallin zeta	Cryz	0.817087	0.406934	1.07874	0.424889	0.551274	16.223	9746800	2	35.268	1.63417	0.813868	2.15748	0.849778	1.10255	0	0	0	0	0	0.928573	0.904793	0.817968	0.886161	0.8602	0	0	0	0	0	0.886872	0.914807	0.909475	0.831962	0.893378	0.87507
citrate synthase	Cs	0.85109	0.335314	0.867702	0.684922	0.604415	11.969	12012000	2	51.736	1.70218	0.670629	1.7354	1.36984	1.20883	0	0	0	0	0	1.17553	0.965228	1.21029	1.08398	1.16162	0	0	0	0	0	1.1464	1.20852	1.20917	1.19041	1.10795	1.15514
cysteine sulfinic acid decarboxylase	Csad	0.463412	0.0931022	1.85612	0.521893	1.26285	112.05	371360000	11	55.144	0.762073	0.62843	2.45483	0.712116	1.23687	0.16475	-0.442225	1.25741	0.331671	1.28884	2.05736	2.16986	2.79324	1.70876	2.67036	0.0860789	0.628473	2.07477	0.813038	1.55346	3.00013	2.09156	3.00638	2.68986	2.11508	2.38721
colony stimulating factor 1 receptor	Csf1r	0.0028525	-0.426137	0.822244	0.884264	0.589792	239.81	2123900000	10	109.18	0.546644	0.551506	1.10089	0.537818	1.21143	-0.540939	-1.40378	0.543598	1.23071	-0.0318455	1.77241	1.92067	2.05919	2.03046	2.13364	2.32957	3.9596	3.2203	2.41865	0.294223	0.0159247	1.54954	1.91437	1.18434	1.39817	1.78393
cysteine and glycine rich protein 3	Csrp3	0.570279	-0.533255	0.526881	0.702337	1.10658	34.295	58598000	3	20.895	1.83067	0.473852	1.36144	1.3812	1.10588	-0.690114	-1.54036	-0.307678	0.0234789	1.10728	0.937218	0.768691	0.770067	0.945341	0.844553	0.624852	0.359986	0.445153	0.721689	0.72948	0.625981	0.84131	0.741283	0.728695	0.771265	0.531331
cystatin C	Cst3	-0.128045	-0.934185	0.229428	0.247123	0.768951	11.684	27207000	2	15.531	-0.122497	-0.150695	0.0317695	0.505739	-0.248893	-0.133593	-1.71767	0.427086	-0.0114932	1.7868	0.692319	0.586824	0.665792	0.697024	0.645564	0.766493	3.34479	1.20715	0.00420756	1.24834	0.0633843	0.316528	0.597763	0.1297	0.46534	0.744494
cystatin B	Cstb	1.46995	-0.378656	1.52503	1.22132	1.1614	107.27	108260000	2	11.045	1.70433	-0.1825	1.07034	1.46952	0.870421	1.23556	-0.574813	1.97972	0.973123	1.45238	0.686195	0.58412	0.70936	0.660808	0.681906	0.585236	0.218605	0.676612	1.1512	0.68611	0.33423	0.647305	0.603923	0.355574	0.645614	0.501544
chitobiase	Ctbs	-0.306589	-0.602298	0.64778	0.431195	0.499675	48.943	81689000	7	41.295	0.119534	0.259558	1.08049	1.12801	1.31781	-0.732712	-1.46415	0.215071	-0.265623	-0.318455	0.491919	0.503609	0.849681	0.822516	0.80529	0.980442	0.777579	0.420173	0.599596	0.741506	0.583476	0.267908	0.183049	0.286815	0.00132841	0.141745
cystathionine gamma-lyase	Cth	-0.89122	-0.664348	0.889328	-0.131673	0.091136	72.1	77726000	7	43.567	0.117238	0.750405	2.0906	0.302319	0.828529	-1.89968	-2.0791	-0.311949	-0.565664	-0.646257	0.593286	0.7086	0.717886	0.659115	0.715732	0.374019	0.0837145	0.374019	0.374019	0.374019	0.394399	0.538034	0.617649	0.577026	0.367685	0.470329
Protein CTLA-2-alpha	Ctla2a	-0.0654504	0.0304979	-0.910979	-1.11211	-1.09145	51.354	192060000	4	15.883	0.779507	0.772023	-0.765538	-0.957703	-0.417531	-0.910408	-0.711028	-1.05642	-1.26651	-1.76536	1.47122	1.40333	1.59824	1.82965	1.34383	1.76848	1.04384	1.5191	1.57026	1.57823	0.645461	1.53315	1.41949	0.876709	0.936527	1.87147
chymotrypsinogen B2	Ctrb1	-1.50564	-1.59129	-0.294195	-0.0392828	0.0903658	61.917	318490000	4	27.822	0.0255267	0.575213	0.950293	1.4619	1.00158	-3.03681	-3.75779	-1.53868	-1.54047	-0.820851	0.0745203	1.54959	1.54126	1.46708	1.57869	1.4843	2.24206	1.42653	1.48261	1.44548	1.42853	2.17812	1.77838	0.0202556	0.927512	1.1239
cathepsin A	Ctsa	0.311791	-1.36257	0.604303	0.730237	0.909452	24.588	66755000	4	53.844	0.211721	-0.234723	0.55811	0.867861	1.15773	0.411861	-2.49041	0.650496	0.592612	0.661173	0.617341	0.450481	0.7094	0.720742	0.738115	0.422832	0.676531	0.223033	0.364389	0.308503	0.396284	0.583362	0.801283	0.640207	0.717909	0.691411
cathepsin B	Ctsb	-0.113137	-0.578869	0.742052	0.807906	0.98252	323.31	2097100000	13	37.279	0.281861	0.0369887	0.550192	0.794187	1.27829	-0.508135	-1.19473	0.933913	0.821626	0.686755	1.51723	0.72449	2.37133	2.42236	2.7508	1.55124	2.04883	1.58152	1.68419	1.66024	2.41175	2.6394	3.79462	1.28486	1.70032	2.27515
cathepsin C	Ctsc	-0.0533079	-0.577946	1.76117	2.34885	2.43701	147.45	245270000	7	52.376	0.289008	0.174782	1.38745	1.85962	2.25122	-0.395624	-1.33067	2.13488	2.83808	2.6228	0.837436	0.327988	1.90425	2.01051	2.81875	1.87875	1.41721	1.78543	2.42194	1.7772	1.79461	0.770696	1.29355	1.36697	1.90098	1.18081
cathepsin D	Ctsd	0.157757	-0.673504	1.65239	1.8292	2.01022	137.83	636870000	9	44.953	0.574971	0.0639647	1.72319	2.03513	2.43258	-0.259457	-1.41097	1.5816	1.62326	1.58786	2.82912	0.627409	2.38179	2.52596	2.27439	0.750061	2.96798	2.3915	1.9357	1.81831	1.82145	2.00556	2.32784	1.71094	1.69269	1.81655
cathepsin V	Ctsl	-1.60931	-2.41547	-1.06384	-1.16217	-0.711307	8.6277	9147200	1	37.547	-1.02491	-2.15393	-0.709427	-0.749285	-0.280216	-2.19371	-2.677	-1.41826	-1.57505	-1.1424	0.374019	0.374019	0.374019	0.374019	0.374019	0.374019	0.183179	0.374019	0.374019	0.374019	0.374019	0.374019	0.374019	0.374019	0.374019	0.374019
cathepsin S	Ctss	-0.205751	-0.270148	2.25545	2.80197	2.52739	227.04	563500000	7	38.474	0.0769013	0.360951	2.36715	2.53122	3.16725	-0.488404	-0.901248	2.14375	3.07271	1.88752	0.276115	1.28951	2.81351	3.66402	3.81433	0.817799	0.404187	1.02966	1.18431	1.24102	0.635655	0.887754	1.53326	1.17807	0.460971	2.23005
cathepsin Z	Ctsz	0.140783	-0.5323	1.76052	1.92198	2.07371	79.368	477930000	7	33.996	0.602062	0.0829685	1.71165	2.05732	2.46696	-0.320497	-1.14757	1.80938	1.78665	1.68046	1.84769	0.217552	1.64082	1.75617	1.85882	1.08497	1.44846	1.98461	2.27366	2.06998	0.803551	1.39215	1.82084	0.654694	1.03093	1.35065
cytochrome b5 type A	Cyb5a	1.3133	0.0391614	1.89761	1.33017	1.04304	81.832	508840000	5	15.241	1.87027	0.572228	2.72046	1.89171	1.50719	0.756321	-0.493906	1.07476	0.768642	0.578893	1.32864	0.761503	1.25565	1.14757	1.1095	1.14563	1.13319	1.81535	1.46306	1.36838	0.675874	0.420246	0.326873	0.799305	0.320726	0.141197
NADH-cytochrome b5 reductase 3	Cyb5r3	0.434883	-0.119046	0.614975	0.393266	0.363108	11.862	8380800	2	34.127	0.869766	-0.238091	1.22995	0.786532	0.726216	0	0	0	0	0	1.48941	1.93335	1.57016	1.76302	1.29394	0	0	0	0	0	1.70924	1.615	1.67175	1.63942	1.77147	2.22672
cytochrome c, somatic	Cycs	1.42791	0.0780821	1.90124	1.92735	2.03736	199.41	2205800000	6	11.605	1.83649	0.465409	2.00453	2.33072	2.10531	1.01933	-0.309245	1.79795	1.52397	1.96941	2.17759	2.24624	2.42837	2.2163	2.33661	2.56147	0.696262	1.80639	3.1161	4.50874	1.23454	2.33009	2.70984	2.07315	2.29843	2.0638
glutamine amidotransferase like class 1 domain containing 3A	D10Jhu81e	0	0	0	0	0	10.734	3881400	2	28.09	0	0	0	0	0	0	0	0	0	0	0	0	0	0	0	0	0	0	0	0	0	0	0	0	0	0
triokinase and FMN cyclase	Dak	-1.06111	-0.674662	0.817803	-0.468257	-0.138697	62.333	132930000	7	59.69	0.439174	0.919079	2.69804	0.914073	1.46826	-2.5614	-2.2684	-1.06243	-1.85059	-1.74565	1.05252	1.17824	1.37139	0.807448	0.986091	0.374019	0.116467	0.374019	0.374019	0.374019	1.46461	1.63882	1.58919	1.48954	1.4959	1.40056
aspartyl-tRNA synthetase 1	Dars	0.973233	-0.0944966	1.31076	0.697198	1.09526	139.98	119570000	8	57.147	1.44431	0.370538	1.97254	1.09189	1.25059	0.502161	-0.559531	0.648976	0.302505	0.939931	0.901862	0.82144	1.18757	2.13663	3.03996	0.647398	0.480162	0.708448	0.62058	1.04065	0.567638	0.0891483	0.127557	0.0173903	0.278678	0.721841
diazepam binding inhibitor, acyl-CoA binding protein	Dbi	2.35974	1.06289	1.8037	1.58592	2.28028	119.94	2751900000	4	10	2.69803	1.202	2.51084	2.23459	1.93736	2.02144	0.923779	1.09656	0.937264	2.6232	0.975699	1.05067	1.01818	1.06027	1.06027	2.04531	1.9385	1.35258	1.52329	1.81037	1.10784	0.915149	1.01361	0.992211	1.02922	0.812043
decorin	Dcn	0.86973	-0.23273	0.47277	0.198009	0.236009	38.006	111160000	6	39.809	1.20873	0.0160644	0.811864	0.635656	0.259503	0.53073	-0.481524	0.133676	-0.239638	0.212514	1.48164	0.14846	1.62852	0.904581	1.00903	0.489814	0.123124	0.409028	0.151058	0.37179	0.207255	0.0969905	0.00455721	0.187164	0.193804	0.171244
decapping enzyme, scavenger	Dcps	0.786737	-0.520532	1.74633	1.55912	1.71468	17.41	23035000	3	38.988	1.02697	-0.0920257	1.86357	1.42566	1.81219	0.546502	-0.949038	1.62909	1.69257	1.61717	1.92326	0.150608	1.81044	1.68486	2.13065	2.38679	1.58867	1.59355	1.91033	2.07092	0.706313	1.24245	1.06259	1.02993	0.474594	1.57043
dimethylarginine dimethylaminohydrolase 2	Ddah2	-0.509934	-0.972504	-0.576806	-0.576968	-0.0710352	11.033	7367200	2	29.645	0	0	0	0	0	-1.01987	-1.94501	-1.15361	-1.15394	-0.14207	0	0	0	0	0	0.374019	0.0604039	0.374019	0.374019	0.374019	0.374019	0.374019	0.374019	0.374019	0.374019	0.374019
damage specific DNA binding protein 1	Ddb1	0	0	0	0	0	10.999	2647500	2	126.85	0	0	0	0	0	0	0	0	0	0	0	0	0	0	0	0	0	0	0	0	0	0	0	0	0	0
D-dopachrome tautomerase	Ddt	0.765021	-1.13765	1.78663	0.963784	1.41853	205.22	425680000	6	13.077	0.930707	0.896508	2.56023	1.12519	1.31142	0.599335	-3.17181	1.01303	0.802383	1.52563	2.57613	2.22207	2.11366	1.99273	1.95878	1.42437	1.57744	0.719674	0.65565	0.98383	1.49048	1.87932	2.02537	1.88255	1.58971	1.42558
DExD-box helicase 39B	Ddx39b	0	0	0	0	0	9.4609	1361500	2	49.035	0	0	0	0	0	0	0	0	0	0	0	0	0	0	0	0	0	0	0	0	0	0	0	0	0	0
dihydrodiol dehydrogenase	Dhdh	0.714762	-0.667055	1.19361	-0.0237114	0.386395	12.276	33735000	2	36.3	1.41879	0.303783	2.3608	0.844359	0.846819	0.0107323	-1.63789	0.0264171	-0.891782	-0.0740302	1.68142	1.42672	1.66249	1.31273	1.25542	0.374019	0.00852997	0.374019	0.374019	0.374019	1.42625	1.50286	1.69378	1.63196	1.61594	1.20355
dehydrogenase/reductase 11	Dhrs11	0.979496	-0.18535	0.613217	0.343552	0.396046	60.242	250570000	7	28.274	1.09056	-0.0763417	0.657839	0.728082	0.446921	0.868429	-0.294359	0.568594	-0.0409787	0.34517	1.18103	0.215951	1.00008	0.880622	1.02067	1.40384	0.646646	1.61187	0.330605	2.27113	0.676843	0.914008	0.846448	0.708113	0.822627	0.724588
dickkopf WNT signaling pathway inhibitor 3	Dkk3	-1.16319	-1.80814	-0.658977	-0.93028	-0.997559	181.61	16063000	2	38.387	-1.5634	-1.83121	-1.31682	-1.55992	-0.958305	-0.762981	-1.78508	-0.00113773	-0.300639	-1.03681	0.374019	0.374019	0.374019	0.374019	0.374019	0.344071	0.447709	0.695213	0.248913	0.537156	0.231983	0.25005	0.297961	0.201935	0.211734	0.303527
dihydrolipoamide dehydrogenase	Dld	-0.630214	-1.71055	0.251101	-0.0302206	-0.13168	26.644	24143000	4	54.272	-0.794958	-1.89105	-0.103887	-0.211323	-0.271701	-0.465469	-1.53005	0.60609	0.150882	0.00834193	0.374019	0.374019	0.374019	0.374019	0.374019	0.391852	0.329824	0.379304	0.396385	0.434018	0.239925	0.283882	0.291625	0.239017	0.272688	0.282024
dynein axonemal heavy chain 2	Dnah2	-0.374949	-0.866156	1.42967	1.42409	3.18977	17.034	1971200000	3	511.56	0.171826	0.0140686	1.51044	1.6392	2.09424	-0.921724	-1.74638	1.34889	1.20897	4.2853	1.07781	0.0755683	1.85167	1.5724	1.67678	1.62104	1.67389	1.56707	1.04946	0.764927	1.1979	1.46308	1.51628	1.2345	1.10057	0.222711
aspartyl aminopeptidase	Dnpep	0.909573	0.0254968	1.40714	1.07093	1.12313	146.73	267630000	10	52.206	1.22212	0.229523	1.74898	1.27014	1.2241	0.597031	-0.178529	1.0653	0.871727	1.02215	1.18939	1.86957	1.55012	1.51871	1.80489	1.37335	0.204497	1.17954	1.17062	1.20147	0.855662	1.07295	0.989193	1.2225	1.13099	1.08915
dipeptidase 2	Dpep2	-0.868973	-1.47429	-0.708796	-0.908843	-0.957765	37.543	17330000	3	52.664	-1.12282	-1.30488	-0.946263	-1.33697	-0.962456	-0.61513	-1.6437	-0.471328	-0.480715	-0.953074	0.374019	0.374019	0.374019	0.374019	0.374019	1.46239	2.02393	0.830846	0.832092	1.06454	0.546224	0.104939	0.0859134	0.0985658	0.243903	0.0338069
dipeptidyl peptidase 3	Dpp3	0.278672	-0.294174	0.509845	0.185643	0.5581	42.74	27995000	5	82.897	-0.0352157	-0.352367	0.198016	-0.478905	0.190719	0.59256	-0.235982	0.821674	0.85019	0.92548	0.705585	0.690766	0.469927	0.147517	0.53996	0.633377	0.285086	0.938422	0.917435	0.95573	1.032	1.29365	1.52216	1.14225	1.27568	1.15759
dipeptidyl peptidase 4	Dpp4	-1.70227	-1.96431	-0.611694	-0.709834	-0.659474	11.455	23744000	2	87.436	-1.17689	-1.34114	-0.553031	-0.827706	-0.517543	-2.22765	-2.58749	-0.670357	-0.591963	-0.801406	0.374019	0.374019	0.374019	0.374019	0.374019	0.374019	0.169253	0.374019	0.374019	0.374019	0.374019	0.374019	0.374019	0.374019	0.374019	0.374019
dihydropyrimidinase	Dpys	-0.530497	-0.463443	-0.714974	-1.08787	-0.939264	37.364	21209000	3	56.724	-1.06099	-0.926885	-1.42995	-2.17575	-1.87853	0	0	0	0	0	0.374019	0.374019	0.374019	0.374019	0.374019	0	0	0	0	0	0.374019	0.374019	0.374019	0.374019	0.374019	0.374019
dihydropyrimidinase like 2	Dpysl2	1.46094	-0.113266	1.49933	0.915201	1.61563	56.43	94200000	6	62.277	2.27725	0.116576	2.54893	1.44618	1.62835	0.644631	-0.343108	0.449735	0.384221	1.6029	1.65353	0.133038	1.45042	1.64471	1.30364	0.830531	0.208325	0.663114	0.81603	0.943333	0.0777246	1.63335	0.622076	1.57044	1.3442	0.243284
desmoglein 2	Dsg2	-0.255151	-0.391153	-0.0344187	-0.243744	-0.0618957	13.224	11052000	2	122.38	-0.510302	-0.782305	-0.0688374	-0.487488	-0.123791	0	0	0	0	0	0.162671	0.228542	0.433248	0.199002	0.426788	0	0	0	0	0	0.713169	0.647159	0.633581	0.6286	0.651446	0.634613
desmoplakin	Dsp	-0.307849	-0.248349	0.355245	0.435937	0.306971	79.985	76562000	11	332.91	-0.163208	0.201337	0.251875	0.431828	0.277407	-0.45249	-0.698036	0.458614	0.440047	0.336535	0.626961	1.88326	1.66052	1.41204	1.21064	0.848981	0.368926	0.544238	0.686092	0.662428	0.523964	0.669828	0.982261	0.372727	0.51217	0.56574
Dentin sialoprotein	Dspp	-0.638705	-0.783099	-0.811621	-0.676642	-0.580775	20.58	16112000	2	93.902	-1.27741	-1.5662	-1.62324	-1.35328	-1.16155	0	0	0	0	0	0.374019	0.374019	0.374019	0.374019	0.374019	0	0	0	0	0	0.374019	0.374019	0.374019	0.374019	0.374019	0.374019
destrin, actin depolymerizing factor	Dstn	0.935141	0.119514	1.35965	0.879843	1.47444	29.359	32389000	2	18.521	1.87177	1.20544	2.44534	1.46779	1.79239	-0.00149037	-0.96641	0.273964	0.291899	1.15648	2.88817	3.33739	4.17802	2.55209	2.65903	0.735335	0.136703	0.71159	0.703729	0.671452	0.222835	1.22825	1.26061	1.43916	0.661468	0.267297
dual specificity phosphatase 3	Dusp3	0.170481	-0.0650778	0.568411	0.376244	0.4883	12.648	26477000	2	20.472	0.340963	-0.130156	1.13682	0.752488	0.976599	0	0	0	0	0	1.41728	1.16747	1.19005	1.18849	1.16972	0	0	0	0	0	1.02541	1.20833	1.00729	1.11115	1.08594	1.10732
dynein cytoplasmic 1 heavy chain 1	Dync1h1	-2.70357	-3.5381	-2.34696	-2.47001	-2.38013	18.087	150860000	3	532.04	-2.19188	-2.42664	-1.74006	-2.01899	-1.85226	-3.21526	-4.64956	-2.95386	-2.92102	-2.908	0.717776	0.723439	0.722844	0.692422	0.719405	0.374019	0.365189	0.374019	0.374019	0.374019	0.672994	0.564651	0.684349	0.653501	0.472282	0.612084
enoyl-CoA delta isomerase 1	Eci1	0.063128	-0.845915	0.343647	0.020776	0.266943	14.954	19886000	2	32.25	0	0	0	0	0	0.126256	-1.69183	0.687293	0.041552	0.533886	0	0	0	0	0	0.63911	1.78556	2.9646	0.33729	1.28416	1.54859	1.83375	1.83026	1.88791	1.38742	2.50454
extracellular matrix protein 1	Ecm1	0.187372	-0.183954	0.761517	0.436856	0.416211	323.31	2709600000	16	62.832	0.656152	0.295899	0.268429	0.0649891	0.335004	-0.281409	-0.663806	1.2546	0.808722	0.497417	1.80678	1.50663	0.669401	0.310062	0.759235	1.64301	2.06212	2.03071	1.78782	2.03348	1.57167	1.72073	1.58346	0.417042	0.352016	1.0588
eukaryotic translation elongation factor 1 alpha 1	Eef1a1	1.39026	0.346554	2.11651	1.24923	2.01577	238.42	2366500000	14	50.113	1.59039	0.71885	2.6872	1.23064	1.54787	1.19014	-0.0257419	1.54581	1.26782	2.48368	2.77264	2.44762	2.49104	2.17052	2.59497	1.32908	0.0113906	1.46606	1.43405	1.40789	1.69317	2.69744	2.53529	2.6548	2.42238	1.01018
eukaryotic translation elongation factor 1 alpha 2	Eef1a2	-0.101855	-1.64198	-0.540908	-0.649071	0.406976	24.16	13159000	9	50.454	0.0169153	-1.54668	-0.657572	-0.984033	-1.11816	-0.220626	-1.73728	-0.424244	-0.31411	1.93211	0.374019	0.374019	0.374019	0.374019	0.374019	0.374019	0.0249345	0.374019	0.374019	0.374019	0.205551	0.228135	0.223871	0.180951	0.129154	0.175676
eukaryotic translation elongation factor 1 beta 2	Eef1b	0.532938	-0.14422	0.908165	0.293301	0.457529	12.164	24543000	2	24.693	1.06588	-0.28844	1.81633	0.586602	0.915058	0	0	0	0	0	0.542797	0.362503	0.573072	0.58153	0.576246	0	0	0	0	0	0.682806	0.58611	0.604272	0.593698	0.627062	0.614142
eukaryotic translation elongation factor 1 delta	Eef1d	0.624808	0.001809	0.436693	-0.160401	0.266975	33.878	50872000	5	31.293	1.43537	0.312805	1.67464	0.892661	0.960274	-0.185757	-0.309187	-0.801253	-1.21346	-0.426324	1.35226	0.716283	1.60732	1.93868	2.17444	0.930075	0.844537	2.33646	2.25578	0.85152	2.06981	0.83456	0.28705	1.46172	1.52558	0.716677
eukaryotic translation elongation factor 1 gamma	Eef1g	1.07561	0.463572	1.70068	0.971731	1.54214	36.983	74261000	4	50.06	1.09461	0.209303	2.21298	0.980023	1.36493	1.05662	0.717841	1.18838	0.963439	1.71935	1.30229	1.34016	1.7579	1.79791	1.78993	0.971674	0.340321	1.23504	1.56096	1.50159	0.248017	0.208031	0.166645	1.00453	0.550658	0.0917123
eukaryotic translation elongation factor 2	Eef2	1.655	0.344564	1.43235	0.91488	1.53858	323.31	1781700000	25	95.313	2.14625	0.602249	2.10902	1.30969	1.63468	1.16375	0.0868795	0.755694	0.52007	1.44247	1.79676	2.33114	1.91422	2.1255	2.0199	1.89847	0.0245084	1.82597	2.4776	2.22555	0.657682	1.38254	1.16407	1.59945	1.47756	1.18118
EGF containing fibulin extracellular matrix protein 1	Efemp1	-0.103069	-0.598794	-0.5602	-0.921779	-0.939728	196.44	468150000	7	54.952	0.323565	-0.14676	-0.88462	-1.29315	-1.11265	-0.529703	-1.05083	-0.23578	-0.550409	-0.766803	1.963	0.712033	1.0867	1.13671	1.12252	1.86136	1.4902	1.01495	3.607	2.53869	0.585101	0.863811	0.855285	0.267025	0.237625	0.391721
EF-hand domain family member D2	Efhd2	-0.232214	-0.555956	0.348721	0.193627	0.933616	13.118	3762600	2	26.791	0	0	0	0	0	-0.464429	-1.11191	0.697441	0.387254	1.86723	0	0	0	0	0	0.591874	0.167053	0.674215	0.45924	0.661312	0.653989	0.649012	0.656151	0.666009	0.546486	0.65998
epidermal growth factor receptor	Egfr	-0.231997	-0.606127	-0.62255	-0.773019	-0.796891	323.31	29498000000	26	134.85	0.237836	0.0471031	-0.606886	-0.672243	-0.328622	-0.70183	-1.25936	-0.638213	-0.873795	-1.26516	1.21399	0.949313	2.84788	3.66973	2.73502	3.07275	4.53294	2.37726	2.5687	2.57426	1.00314	1.48553	2.03496	0.973313	1.12967	1.63086
EH domain containing 1	Ehd1	1.09857	-0.0419875	1.54139	1.0822	1.4546	109.67	130110000	9	60.602	1.53782	0.343938	2.06429	1.29423	1.60818	0.659323	-0.427913	1.0185	0.870161	1.30101	1.16732	1.44408	1.27886	1.27761	1.19342	1.05166	0.528251	1.86454	1.3436	1.65394	0.0717202	0.27818	0.239884	0.427681	0.0585547	0.0247944
EH domain containing 2	Ehd2	0.695121	-0.130245	1.3129	0.566943	0.904397	70.515	168270000	10	61.174	1.11258	-0.0761405	1.931	0.684115	0.925675	0.277658	-0.184349	0.694804	0.449772	0.883118	1.10563	0.292116	1.59386	1.23467	1.20271	1.01387	0.0795497	1.22134	1.00891	0.98359	0.8615	1.05288	0.670951	1.53424	1.18105	1.38482
EH domain containing 4	Ehd4	-0.64477	-1.02219	-0.226503	-0.268361	-0.270386	20.909	14180000	5	61.48	0.0639328	-0.146489	0.650973	0.274479	0.267791	-1.35347	-1.89789	-1.10398	-0.811202	-0.808563	0.483379	0.542577	0.425211	0.442646	0.565244	0.374019	0.0522599	0.374019	0.374019	0.374019	0.393721	0.427054	0.483374	0.410539	0.369303	0.390985
eukaryotic translation initiation factor 4A1	Eif4a1	0.890469	-0.16164	1.03716	0.505721	0.930486	88.034	248640000	8	46.153	0.908647	0.0020503	1.31355	0.593582	0.835915	0.872291	-0.32533	0.760775	0.41786	1.02506	2.28089	0.0588265	1.78483	2.06707	2.66596	1.41054	0.303464	1.22414	0.887855	1.26666	0.0424374	0.0537224	0.134677	0.293517	0.00809335	0.240665
eukaryotic translation initiation factor 4A2	Eif4a2	-0.63736	-0.696566	-0.119803	-0.521788	-0.2356	10.995	34347000	6	46.402	-0.51756	-1.00659	-0.173748	-0.783875	-0.601576	-0.757159	-0.386542	-0.0658583	-0.259701	0.130376	0.130478	0.67779	0.732218	0.648842	0.0828647	0.27487	0.0773846	0.500748	0.219541	0.732442	0.268125	0.38304	0.0872578	0.285368	0.187262	0.0992546
eukaryotic translation initiation factor 4 gamma 1	Eif4g1	-0.2056	-0.699911	0.0602513	-0.446906	-0.362957	6.5247	3766200	1	176.07	-0.4112	-1.39982	0.120503	-0.893812	-0.725915	0	0	0	0	0	0.190255	0.706491	0.690439	0.591297	0.375247	0	0	0	0	0	0.73511	0.704206	0.730945	0.732228	0.715434	0.732121
eukaryotic translation initiation factor 5A	Eif5a	1.9012	0.171319	1.4024	0.843601	1.4922	90.583	342450000	5	16.832	2.16018	0.470074	2.05708	1.51195	1.50563	1.64223	-0.127436	0.74773	0.175251	1.47877	1.16385	2.50112	1.13481	3.20691	2.17649	0.992599	0.0697573	1.05571	0.608089	1.01511	2.46339	0.573926	2.51884	1.22626	2.83477	1.11211
eukaryotic translation initiation factor 6	Eif6	-0.0882513	-0.215714	-0.215433	-0.174485	-0.218536	6.5573	16836000	1	26.511	-0.176503	-0.431427	-0.430866	-0.348969	-0.437073	0	0	0	0	0	0.727474	0.535478	0.0448275	0.205487	0.0189734	0	0	0	0	0	0.620841	0.666896	0.611509	0.735004	0.697903	0.706238
enolase 1	Eno1	2.13794	0.315617	0.820466	1.47271	2.09004	316.46	2531000000	18	47.14	2.56063	0.721927	0.911108	1.86486	1.44239	1.71525	-0.0906933	0.729824	1.08057	2.73769	2.28021	2.12795	1.37299	1.92471	1.6965	1.76456	0.188118	1.25986	1.35827	1.73256	2.88854	2.45969	2.53921	1.86192	2.25119	0.755334
enolase 3	Eno3	2.77255	1.2669	0.346096	1.95475	2.32586	323.31	10862000000	19	47.024	3.55396	0.860836	0.600891	2.19957	1.42005	1.99113	1.67295	0.0913016	1.70993	3.23166	2.91387	3.34078	2.1792	3.06546	5.85242	3.77163	4.05153	1.07884	4.19828	3.86192	2.38456	2.84642	0.384058	2.2131	2.83036	3.18547
ectonucleotide pyrophosphatase/phosphodiesterase 2	Enpp2	0.311262	0.968309	0.876567	1.12316	0.781137	11.9	46350000	2	98.884	0.33899	1.5815	0.602353	1.07119	0.681459	0.283533	0.355118	1.15078	1.17513	0.880814	0.223392	0.353785	0.232626	0.254346	0.255579	0.374019	0.289169	0.374019	0.374019	0.374019	0.490304	0.680822	0.553889	0.304547	0.674657	0.673022
ectonucleoside triphosphate diphosphohydrolase 5 (inactive)	Entpd5	0	0	0	0	0	12.229	2545900	2	47.101	0	0	0	0	0	0	0	0	0	0	0	0	0	0	0	0	0	0	0	0	0	0	0	0	0	0
erythrocyte membrane protein band 4.1	Epb41	0.249662	-0.69408	0.0699109	-0.380443	0.138141	14.289	12039000	2	95.91	0	0	0	0	0	0.499323	-1.38816	0.139822	-0.760886	0.276282	0	0	0	0	0	0.736327	0.30689	0.736325	0.311339	0.73138	0.728203	0.734738	0.671318	0.733553	0.730651	0.736001
epoxide hydrolase 2	Ephx2	0.55787	0.0690119	0.937963	0.331464	1.01247	80.982	210710000	8	62.515	0.543726	0.182543	1.07966	0.241155	0.427075	0.572015	-0.0445194	0.796271	0.421774	1.59787	0.582011	0.153306	0.618746	0.492698	0.571404	1.63254	0.071763	0.837458	0.556477	0.980237	0.416148	0.476743	0.515681	0.458518	0.331779	0.1228
endoplasmic reticulum aminopeptidase 1	Erap1	-0.454263	-0.834284	0.680548	0.410771	0.509384	37.908	80724000	6	106.6	-0.123698	-0.300665	0.925752	0.44667	0.766232	-0.784828	-1.3679	0.435343	0.374872	0.252536	0.326679	1.00713	1.31029	0.971717	1.43991	1.69786	1.92713	0.539266	0.4483	0.269209	0.19191	0.61697	0.824928	0.563807	0.199403	0.556649
esterase D	Esd	1.71557	0.377953	1.27584	0.83958	1.34979	58.601	316730000	6	31.319	2.29214	0.843199	2.07384	1.49944	1.68709	1.13899	-0.0872935	0.477845	0.179717	1.01248	2.92582	2.18479	2.69819	2.45874	2.79596	1.24922	0.0888013	1.34288	0.345105	1.61118	0.3114	1.13367	0.827997	1.84997	1.29622	0.581403
electron transfer flavoprotein subunit alpha	Etfa	0.832451	-0.399638	1.85785	1.31364	1.41674	35.998	395130000	5	35.009	1.59173	0.251244	2.54415	1.56789	1.86505	0.0731735	-1.05052	1.17155	1.05939	0.968439	1.07592	0.440406	1.4852	0.662568	0.608705	0.56265	0.454404	0.848369	0.772489	0.772754	1.47216	0.450167	0.259387	0.393208	1.40538	0.388286
electron transfer flavoprotein subunit beta	Etfb	0.414657	-0.309235	0.264159	0.0501878	0.511716	12.057	83472000	2	27.623	0	0	0	0	0	0.829313	-0.618469	0.528319	0.100376	1.02343	0	0	0	0	0	0.944536	1.11043	1.4465	0.0826288	0.877836	1.85741	2.15439	1.7566	3.12734	2.78672	1.72852
ezrin	Ezr	-0.0965978	-0.434181	0.166957	-0.15471	0.194583	13.582	9158300	6	69.406	0	0	0	0	0	-0.193196	-0.868362	0.333914	-0.309421	0.389165	0	0	0	0	0	0.444689	0.0758191	0.607868	0.676743	0.500767	0.561807	0.526701	0.567777	0.582691	0.605873	0.52967
coagulation factor X	F10	-0.0873697	-0.426445	-0.0991732	-0.390861	-0.398921	323.31	5785900000	15	54.017	0.342391	0.260557	-0.15387	-0.207254	0.00077466	-0.517131	-1.11345	-0.0444764	-0.574467	-0.798617	2.07239	1.28291	1.24183	1.95295	0.0774036	2.05373	2.55353	0.432757	2.23897	3.44511	0.568176	1.40938	1.24818	0.358019	0.719669	1.01871
coagulation factor XI	F11	-0.131061	-0.710609	1.90017	1.52862	1.93252	38.358	164960000	6	69.788	-0.125095	-0.648777	1.57679	1.53971	2.13162	-0.137027	-0.772442	2.22355	1.51753	1.73342	0.461403	1.78308	2.42731	2.31828	2.61341	0.69706	0.705602	1.19478	1.13386	1.30349	1.44916	2.59275	1.81161	0.94228	1.90757	2.38698
coagulation factor XII	F12	0.117814	-0.265453	1.03418	0.121144	0.566975	247.11	446310000	9	65.701	0.482202	0.0413884	1.17024	0.171061	0.665416	-0.246574	-0.572294	0.898121	0.0712258	0.468535	0.77441	0.0758193	0.776749	0.677852	0.759751	0.878684	0.582008	0.960416	0.0249327	0.436345	0.193759	0.424295	0.394613	0.376037	0.379398	0.369263
coagulation factor XIII A chain	F13a1	-0.0147299	-0.427568	-0.538249	-0.996527	-0.677278	118.25	534430000	8	83.206	0.0496194	-0.250771	-0.8095	-1.32756	-1.25595	-0.0790791	-0.604364	-0.266998	-0.665495	-0.0986083	0.574324	2.69171	2.37749	1.94583	2.32655	0.534207	1.34239	0.953352	2.49186	0.608602	1.51529	1.40704	1.38915	1.06667	1.14159	0.738703
coagulation factor XIII B chain	F13b	0.0148593	-0.46228	-1.00242	-1.61383	-1.53712	323.31	1060600000	20	76.195	0.188598	-0.166427	-1.01304	-1.48402	-1.52053	-0.15888	-0.758134	-0.991796	-1.74363	-1.55371	1.81254	1.70595	1.82463	2.03077	2.05251	1.59432	3.5015	2.81008	2.7654	2.7206	2.08302	2.31349	2.38962	2.11121	2.02111	2.07333
coagulation factor II, thrombin	F2	-0.0623365	-0.305257	-0.167915	-0.674868	-0.407104	323.31	46805000000	31	70.268	0.47275	0.408564	-0.0417655	-0.210621	0.0378206	-0.597423	-1.01908	-0.294064	-1.13911	-0.852029	2.68716	2.04417	0.208267	2.67757	0.372543	2.1935	2.26084	1.79048	2.10026	2.05473	1.15544	2.34175	1.93983	1.24679	1.68919	1.59801
coagulation factor V	F5	-0.116498	-0.620976	0.832641	0.613869	0.594506	323.31	3134500000	32	247.23	0.335685	0.0882506	0.730386	0.712797	0.91754	-0.568682	-1.3302	0.934896	0.514941	0.271472	1.69264	2.12559	2.10355	1.66841	1.8076	1.96716	2.21019	2.1751	1.66582	1.61381	1.55189	1.79001	2.08856	1.37156	1.41327	1.65891
coagulation factor VII	F7	-0.213884	-0.424376	0.570792	0.102446	0.259502	61.799	411290000	8	50.276	0.253956	0.102886	0.522921	0.191265	0.375014	-0.681724	-0.951637	0.618663	0.0136267	0.14399	1.84013	1.07058	0.929059	0.368758	0.741929	1.2629	0.852559	2.73294	0.168353	0.132267	1.14961	1.62211	1.7258	0.875894	0.933284	1.11932
coagulation factor IX	F9	0.019204	-0.317817	0.695833	0.56331	0.615787	248.77	884460000	11	52.977	0.372333	0.385287	0.540036	0.66855	0.884761	-0.333925	-1.02092	0.851629	0.45807	0.346812	2.3651	2.85934	2.74478	2.90552	2.86242	1.9699	1.98865	1.80348	1.42299	1.26195	1.62379	2.46277	2.93641	0.947209	1.85526	2.16173
fatty acid binding protein 1	Fabp1	-0.177614	0.537096	1.69993	-0.0690214	1.37497	253.7	1546200000	8	14.245	0.20665	1.1694	2.90282	0.20177	1.50537	-0.561878	-0.0952079	0.497037	-0.339813	1.24458	1.6061	2.88591	2.47106	1.35161	2.30348	1.16544	0.212197	1.44053	1.11141	1.09307	1.72773	1.80435	2.25954	2.34336	1.95301	2.01537
fatty acid binding protein 3	Fabp3	2.11842	0.65106	1.31445	1.56838	2.68161	194.41	10047000000	9	14.819	2.8513	1.2126	1.9312	2.44782	2.26053	1.38555	0.0895154	0.697702	0.688944	3.10269	1.72801	1.50873	1.7098	1.60577	1.64107	2.70704	0.357089	3.19187	2.75053	2.37762	1.28289	1.56537	1.46335	1.5392	1.52517	0.276072
fatty acid binding protein 4	Fabp4	2.78024	0.889165	1.85809	1.47485	1.96944	323.31	13336000000	10	14.65	3.00262	0.506041	2.23192	2.27829	1.67665	2.55786	1.27229	1.48427	0.671415	2.26224	1.59028	2.2598	1.70907	1.64045	1.75437	3.64428	3.78242	3.25971	1.93077	2.78465	0.822014	1.04179	0.818681	1.25024	1.40987	0.136162
fatty acid binding protein 5	Fabp5	2.22363	0.529594	1.17259	0.809556	0.854714	180.5	475800000	6	15.137	2.76974	0.582458	1.1879	1.70415	0.84362	1.67751	0.476731	1.15728	-0.0850377	0.865809	1.85836	2.90879	2.0219	1.98184	1.8175	1.1757	0.445402	1.44063	0.385237	1.77048	2.22035	2.06129	2.652	2.49628	1.98083	2.15858
fumarylacetoacetate hydrolase	Fah	0.276666	0.263996	2.58887	1.57249	1.65092	323.31	999930000	12	46.175	0.646468	0.999136	3.4706	1.68559	1.97829	-0.0931366	-0.471145	1.70715	1.45939	1.32355	2.81296	2.74442	2.24046	2.29391	2.32447	0.390472	2.04835	4.37497	1.80919	1.91294	1.06481	2.08673	1.83846	2.01664	1.92024	2.00407
CYFIP related Rac1 interactor B	Fam49b	-0.140823	-1.19154	0.0819667	-0.183584	-0.0734631	23.529	20635000	3	36.776	0.148738	-0.709554	0.43109	-0.00686536	-0.221293	-0.430385	-1.67352	-0.267157	-0.360304	0.0743668	0.186771	0.734523	0.240629	0.0974881	0.0557169	0.374019	0.0143553	0.374019	0.374019	0.374019	0.709524	0.401038	0.698676	0.369701	0.324422	0.224373
fibroblast activation protein alpha	Fap	-0.238865	-1.0088	-0.384661	-0.74326	-0.766422	76.404	57889000	9	87.944	0.253102	-0.212321	-0.393911	-0.442515	-0.452295	-0.730832	-1.80527	-0.375411	-1.04401	-1.08055	0.966	1.36416	0.823133	1.02409	1.14876	1.08549	0.829648	0.773793	0.896692	1.02163	0.236911	0.612743	0.75968	0.336201	0.592771	0.486004
fatty acid synthase	Fasn	2.41468	0.0762441	1.31887	0.587954	0.705735	323.31	4228800000	71	272.43	2.45185	0.117194	1.68969	0.859457	0.497176	2.3775	0.0352938	0.948048	0.31645	0.914294	3.4764	0.692384	2.40616	2.14457	1.46089	2.07171	0.084677	2.61581	1.28847	2.09966	1.13685	1.5902	1.53817	2.24281	2.18124	0.49658
fibulin 1	Fbln1	-0.333707	-0.827499	-1.03133	-1.65382	-1.56657	280.54	817380000	11	78.032	0.220901	-0.161626	-0.967606	-1.74877	-1.45778	-0.888314	-1.49337	-1.09505	-1.55887	-1.67536	0.620953	0.940423	1.3441	2.42297	2.15039	1.00046	0.890916	1.04918	1.007	1.03298	2.46973	2.12487	3.00844	1.00825	1.04814	1.15062
fibulin 5	Fbln5	-0.474763	-1.08794	0.0719858	-0.269789	-0.396734	6.4313	28382000	1	50.193	-0.252707	-0.874724	0.133224	-0.56477	-0.41518	-0.696818	-1.30116	0.0107477	0.025192	-0.378288	0.690112	0.570252	0.735259	0.0756387	0.731193	1.9738	3.80646	0.101365	0.145228	1.66981	0.0282852	0.379579	0.375336	0.311894	0.0230538	0.254837
fructose-bisphosphatase 1	Fbp1	-0.313171	0.447181	1.87972	0.697915	1.36753	235.85	712650000	15	36.912	0.142699	0.641469	2.46954	0.482044	1.27661	-0.769041	0.252892	1.2899	0.913787	1.45845	0.0288431	0.740731	1.19409	0.341544	1.23431	1.22479	0.138124	1.33789	1.08302	1.12683	0.581151	1.0108	0.973583	1.0336	0.717819	0.797978
Ficolin-1	Fcn1	-0.0714925	-0.503201	-0.501862	-0.660905	-0.72202	251.13	2257300000	7	36.298	0.505384	0.311067	-0.684835	-0.900544	-0.69355	-0.648369	-1.31747	-0.31889	-0.421267	-0.750491	1.6724	1.72648	2.07452	2.12763	1.67436	1.89133	2.17207	1.19496	1.26095	1.47278	0.812563	1.39364	1.56498	0.360808	0.252127	0.604865
farnesyl diphosphate synthase	Fdps	0.203979	-0.709421	1.43733	0.027338	0.402203	43.037	92360000	6	40.581	0.0190586	0.0460583	2.21298	0.0371385	0.444542	0.388899	-1.4649	0.661683	0.0175374	0.359863	0.0999014	0.38297	1.8497	0.906395	1.57924	0.471032	0.354797	0.677171	0.309093	0.574838	2.35739	1.79206	2.02006	1.85637	1.99914	1.88001
fermitin family member 3	Fermt3	0.285845	-0.452161	0.846045	0.306949	0.513916	73.959	141540000	7	75.634	-0.109388	-0.740963	0.981568	0.326171	0.583388	0.681078	-0.163358	0.710522	0.287728	0.444445	0.696922	0.366689	0.672949	0.723707	0.673155	0.63218	0.0979777	0.667475	0.628377	0.856432	0.283891	0.362008	0.392098	0.115555	0.199323	0.125654
fetuin B	Fetub	0.290876	-0.239647	0.208115	0.0799754	0.0280614	323.31	13219000000	16	42.712	1.12222	0.697889	0.378409	0.577307	0.785912	-0.540464	-1.17718	0.0378219	-0.417356	-0.729789	2.94971	2.3912	1.68686	2.02994	2.33315	1.85798	2.49166	0.771749	2.21177	1.9775	0.279631	2.35471	2.12813	0.668393	1.72553	2.12431
fibrinogen alpha chain	Fga	0.492288	0.0635182	0.103955	1.12576	1.35348	323.31	18667000000	20	87.428	1.18328	0.697503	-0.228417	1.98524	1.89798	-0.1987	-0.570466	0.436326	0.266293	0.808977	2.16584	2.24783	1.04368	2.16459	2.29578	2.18069	2.96622	2.40732	1.76876	2.47116	1.64436	1.97557	1.96275	1.56962	2.01112	2.02345
fibrinogen beta chain	Fgb	0.545612	-0.484142	2.34907	2.00215	2.06577	288.57	439070000	9	54.752	0.747555	0.0453465	2.43284	1.98613	2.43868	0.34367	-1.01363	2.26529	2.01818	1.69286	1.37356	0.181336	1.54405	1.54353	1.5828	1.83501	3.43081	2.46809	2.325	2.06165	0.802241	0.994337	0.963434	0.958956	0.79762	1.22709
fibrinogen gamma chain	Fgg	0.245072	-0.402783	2.08272	1.69864	1.85103	58.822	375390000	9	49.391	0.467617	-0.136191	2.03866	1.34428	1.97719	0.0225272	-0.669374	2.12679	2.05299	1.72487	0.681425	0.482358	1.09986	1.1457	1.0717	0.0924003	0.704222	1.14838	1.12001	1.21239	0.758088	0.725973	0.799844	0.787052	0.58251	0.844753
fibrinogen like 1	Fgl1	-0.128575	-0.372545	2.49095	1.99007	2.20988	45.53	129270000	4	36.439	0.394062	0.585585	2.66825	2.26552	2.79013	-0.651212	-1.33067	2.31364	1.71462	1.62962	0.400404	0.607301	1.26751	1.45778	1.42465	0.785467	0.602949	1.99172	2.6383	2.03519	0.0925714	0.428671	0.805786	0.394478	0.550482	0.839003
Fumarate hydratase	Fh	0.446559	-0.403394	0.977065	0.625285	0.709653	106.76	175530000	11	54.356	0.81733	0.236783	1.47818	0.853212	0.89624	0.0757887	-1.04357	0.475949	0.397359	0.523065	0.869417	0.427161	0.787703	0.848597	0.965625	0.709289	0.166282	0.736293	0.732884	0.735515	0.1466	0.207953	0.411899	0.277993	0.108345	0.0775666
four and a half LIM domains 1	Fhl1	1.60548	0.43069	0.931018	0.730661	1.04437	13.932	24962000	2	31.888	1.98796	0.385734	1.43104	0.755912	0.610719	1.22299	0.475646	0.430996	0.70541	1.47802	1.31228	0.883291	1.47192	1.31842	2.11743	1.32517	0.3898	1.79857	1.4167	1.7	0.0304789	0.4256	0.0187966	0.49711	0.00989303	0.528518
FKBP prolyl isomerase 1A	Fkbp1a	0.887723	0.200433	0.680767	0.541631	0.458801	197.42	188810000	2	11.922	1.77545	0.400866	1.36153	1.08326	0.917601	0	0	0	0	0	2.41017	2.64621	1.99817	2.38079	2.82591	0	0	0	0	0	1.98416	2.29677	2.21711	2.01198	2.1757	2.29276
FKBP prolyl isomerase 4	Fkbp4	1.17968	0.191828	1.20695	0.636309	1.46726	11.393	32611000	2	51.572	1.79146	0.294452	1.73246	0.955283	1.17935	0.567904	0.0892044	0.681433	0.317335	1.75517	2.49026	0.595367	2.15433	1.50908	2.0359	0.73133	0.0842642	0.730993	0.426171	0.731858	1.47746	2.81663	2.06252	2.4804	1.8323	1.01382
filamin A	Flna	0.617832	-0.0680624	0.956125	0.55805	0.786695	133.17	79847000	15	281.22	1.07877	0.244135	1.24006	0.80891	0.992393	0.156893	-0.38026	0.672187	0.307191	0.580997	0.704986	2.52327	0.761545	0.793948	0.846676	0.429966	0.612858	1.68343	1.02521	0.824128	0.0383282	0.341162	0.215139	0.256359	0.197099	0.134696
fms related receptor tyrosine kinase 4	Flt4	-0.530287	-0.586622	-0.231046	-0.424895	-0.383588	122.99	136810000	6	153.01	0.156458	0.0573211	0.38128	0.286995	0.435546	-1.21703	-1.23057	-0.843372	-1.13678	-1.20272	0.512241	0.242947	0.0677949	0.102755	0.103436	0.698054	0.227734	0.720946	0.703213	0.710878	0.464605	0.540572	0.510513	0.601611	0.632742	0.671036
fibronectin 1	Fn1	-0.0197414	-0.268092	1.10463	0.912289	0.653159	323.31	187210000000	96	272.53	0.415258	0.429032	1.06959	0.921554	1.46657	-0.454741	-0.965215	1.13968	0.903024	-0.160248	2.48427	1.86352	2.52032	2.40052	2.42456	2.32313	2.21878	2.07198	2.09538	2.12434	1.91874	3.66461	2.54079	1.6371	1.68849	2.66241
follistatin like 1	Fstl1	-1.11913	-1.86206	0.135884	0.15204	0.348275	18.282	41240000	3	34.554	-1.6814	-2.21853	-0.68092	-0.455265	-0.0332009	-0.556851	-1.50559	0.952687	0.759345	0.72975	0.374019	0.374019	0.374019	0.374019	0.374019	0.942494	1.26259	1.46458	0.986428	0.813538	0.51672	0.379565	0.213406	0.546894	0.366555	0.225561
formimidoyltransferase cyclodeaminase	Ftcd	0.158165	0.400246	1.0935	0.285979	0.423767	12.99	11473000	2	58.938	0.316329	0.800493	2.187	0.571959	0.847533	0	0	0	0	0	0.366495	1.22276	1.8153	1.4553	1.60677	0	0	0	0	0	1.68442	2.31599	3.63209	1.93152	2.7597	1.655
ferritin heavy chain 1	Fth1	0.695946	-0.335605	1.22672	1.46022	2.05388	66.318	333300000	3	21.066	0.933127	-0.155115	1.57756	1.43973	1.99542	0.458765	-0.516094	0.875881	1.4807	2.11233	0.729339	0.623918	0.735396	0.734649	0.732816	0.480888	0.192454	0.460869	0.60349	0.592819	0.462891	0.601782	0.621598	0.622617	0.503435	0.444344
ferritin light chain	Ftl1	0.411416	-0.179258	1.23492	1.08536	1.49834	244.16	1345600000	7	20.802	0.602191	-0.0473017	1.19202	0.940761	1.40783	0.220642	-0.311214	1.27781	1.22997	1.58884	1.51715	0.191659	1.88334	2.16007	1.86618	0.796646	0.310511	1.49044	1.54402	1.72591	0.970211	1.40182	1.24287	1.24747	1.2212	1.24966
glucose-6-phosphate dehydrogenase	G6pdx	1.56007	0.191497	1.55411	1.21589	1.39098	100.38	309330000	10	59.262	1.86998	0.397313	2.09929	1.65021	1.72263	1.25015	-0.0143188	1.00894	0.781575	1.05933	0.905286	0.953575	0.918462	0.882713	0.919821	2.62445	0.0188836	2.75844	2.64733	2.3292	0.408341	0.0553863	0.191359	0.169145	0.081129	0.050303
glucosidase II alpha subunit	Ganab	-0.632719	-1.43996	0.190202	-0.0500543	0.0732495	22.911	76194000	4	106.91	-0.27642	-0.661951	0.460808	-0.163712	0.202096	-0.989018	-2.21797	-0.080404	0.0636032	-0.0555966	0.656434	0.511442	0.735267	0.701043	0.732764	0.622785	0.574014	0.580249	0.521653	0.723846	0.0159419	0.196234	0.394764	0.139683	0.087736	0.0501035
glyceraldehyde-3-phosphate dehydrogenase	Gapdh	1.25911	0.467357	1.2342	1.01176	1.52773	323.31	4252700000	13	35.81	1.94478	0.551233	1.42401	1.09269	1.18088	0.573444	0.383482	1.04439	0.930832	1.87458	2.02638	1.88551	2.55252	2.63639	2.63572	1.59972	0.748465	2.55266	1.70258	1.61083	0.469837	1.60366	0.650941	1.27804	0.857844	0.532662
glycyl-tRNA synthetase 1	Gars	-0.147614	-0.484781	0.0704324	0.115994	0.519665	6.8641	9699900	1	81.877	-0.295228	-0.969561	0.140865	0.231988	1.03933	0	0	0	0	0	0.374019	0.374019	0.374019	0.374019	0.374019	0	0	0	0	0	0.374019	0.374019	0.374019	0.374019	0.374019	0.374019
1,4-alpha-glucan branching enzyme 1	Gbe1	0.42049	-0.354858	1.35035	0.871993	1.04498	31.565	41780000	4	80.363	0.573106	0.0598189	1.96002	1.28773	1.45335	0.267875	-0.769535	0.740682	0.456253	0.636605	0.428319	0.244435	0.71145	1.07162	1.22357	0.710563	0.0813249	0.733975	0.730122	0.727215	1.21893	0.368174	0.883067	0.672552	0.394952	0.494001
guanylate binding protein 2	Gbp2	0.145788	-0.181831	2.44401	2.08625	2.89977	141.78	509440000	12	66.739	0.586719	0.455443	3.09561	2.08487	2.62731	-0.295143	-0.819105	1.7924	2.08763	3.17223	1.53946	1.80118	1.5231	1.54078	1.54077	2.22576	3.18871	2.08771	2.01228	2.13374	0.515901	1.02625	1.18581	1.22673	0.613695	0.132554
guanylate binding protein family member 6	Gbp4	0.145695	-0.866834	2.13316	1.95545	2.47065	22.023	32333000	4	70.801	0.577066	0.170664	2.93875	1.923	2.4551	-0.285675	-1.90433	1.32756	1.9879	2.4862	0.725955	0.593431	0.736347	0.735951	0.735595	0.214329	0.366856	0.730916	0.719936	0.714885	0.0204262	0.274203	0.44413	0.44695	0.0441308	0.0513684
GC vitamin D binding protein	Gc	0.0593198	-0.348298	0.0419006	-0.257659	-0.143895	323.31	244980000000	40	53.6	0.735841	0.532585	0.0875531	0.0631631	0.269003	-0.617202	-1.22918	-0.00375181	-0.578482	-0.556793	1.68843	1.88683	0.618196	0.445515	1.76837	3.1863	4.0207	0.0284163	2.46663	2.30235	0.80952	1.47992	1.58229	1.15914	1.49705	1.50275
glutamate-cysteine ligase catalytic subunit	Gclc	-0.0660115	-0.846869	0.518361	0.255735	0.430295	58.741	84109000	8	72.571	0.385641	-0.281384	0.999896	0.763467	0.815059	-0.517664	-1.41235	0.0368264	-0.251997	0.0455312	1.04196	0.991767	1.63257	1.99337	1.4093	0.121827	0.311905	0.734997	0.650146	0.721965	2.4433	2.405	1.85415	2.6497	3.16414	2.81058
glutamate-cysteine ligase modifier subunit	Gclm	0.487304	-0.65894	0.502308	-0.102055	0.136386	56.45	112600000	6	30.534	0.445692	-0.253533	0.656026	0.190656	0.317417	0.528915	-1.06435	0.348591	-0.394766	-0.0446462	1.0727	1.07432	0.748149	0.816574	0.69562	0.743539	0.799698	0.52995	0.708734	0.196538	0.389102	0.392958	0.0168963	0.129872	0.0428401	0.123595
guanine deaminase	Gda	1.38179	-0.143353	0.861591	0.999177	0.935303	246.26	965590000	14	51.012	1.93067	0.265096	1.39943	1.83972	1.53276	0.8329	-0.551803	0.323755	0.158634	0.337847	1.6169	1.98809	1.54317	1.58112	1.5172	1.2892	1.53911	0.897788	0.617256	1.13505	0.553969	1.61742	1.42655	1.33042	1.5206	1.34695
GDP dissociation inhibitor 2	Gdi2	1.22014	0.113123	1.061	0.58981	0.969929	120.14	485090000	13	50.537	1.48047	0.308435	1.52575	0.904081	0.984829	0.959813	-0.0821895	0.596249	0.275539	0.955028	2.85258	1.565	2.15639	2.27578	1.85529	1.80011	0.132021	1.98779	1.60025	2.12234	0.146236	1.46003	0.98687	1.4291	1.0805	0.232159
gamma-glutamyl hydrolase	Ggh	0.0881575	-0.486393	0.893194	1.17805	1.18663	87.194	138560000	4	35.469	0.433898	0.0362994	1.09218	1.21053	1.62281	-0.257583	-1.00909	0.694212	1.14558	0.750441	3.436	0.064844	1.78787	1.26677	1.42061	0.727384	1.0145	1.47239	1.5081	1.67871	0.672262	0.998191	1.04596	1.18082	0.844341	1.13517
growth hormone receptor	Ghr	0	0	0	0	0	11.17	2311400	1	72.782	0	0	0	0	0	0	0	0	0	0	0	0	0	0	0	0	0	0	0	0	0	0	0	0	0	0
GTPase, IMAP family member 4	Gimap4	-0.333789	-0.0963008	-0.368647	-0.397776	-0.312778	7.0895	7590300	1	24.554	-0.667578	-0.192602	-0.737293	-0.795553	-0.625557	0	0	0	0	0	0.0994811	0.620747	0.396357	0.38415	0.0407068	0	0	0	0	0	0.725169	0.674736	0.736328	0.696522	0.679271	0.687077
Glycerol kinase	Gk	0.701447	0.251422	1.2411	0.643003	0.829484	24.817	21583000	4	61.227	1.40289	0.502843	2.4822	1.28601	1.65897	0	0	0	0	0	1.97749	0.482999	1.72691	1.59735	2.13674	0	0	0	0	0	0.78054	1.32744	1.0608	1.4628	1.40908	1.46886
glyoxalase I	Glo1	1.44171	0.295778	1.11011	0.492493	1.16794	93.787	729360000	7	20.809	1.68095	0.354653	1.68187	1.0114	0.982975	1.20247	0.236904	0.538361	-0.0264144	1.35291	1.79183	1.59784	1.71659	2.2016	2.26897	1.38581	0.167236	1.1284	0.0362312	1.2926	0.250448	1.25695	0.350945	2.65791	1.95147	0.269571
glyoxalase domain containing 4	Glod4	0.282684	-0.98706	0.678402	0.0608121	0.473857	42.219	48413000	5	33.316	0.522928	-0.339516	1.52146	0.779813	1.04414	0.0424405	-1.6346	-0.164652	-0.658188	-0.0964285	0.790215	0.688848	2.22793	1.09647	1.066	0.729442	0.367537	0.732587	0.540509	0.725769	0.363057	0.408343	0.174145	0.00860088	0.0854857	0.23085
glutaredoxin 3	Glrx3	0.052029	-1.28763	-0.00649708	-0.576644	-0.414314	17.853	17896000	3	37.778	-0.218249	-1.56082	-0.179025	-0.601	-0.977929	0.322307	-1.01445	0.166031	-0.552288	0.149301	0.374019	0.374019	0.374019	0.374019	0.374019	0.727788	0.153835	0.735527	0.243314	0.68305	0.0763548	0.0024601	0.00323959	0.0253979	0.0676344	0.0990031
glutamate-ammonia ligase	Glul	1.59157	0.395846	0.754306	0.661553	1.06136	63.879	266710000	8	42.119	1.117	0.260491	0.390921	0.614737	0.233985	2.06614	0.531202	1.11769	0.708369	1.88874	0.521627	2.15103	0.226955	0.253953	0.185222	2.01828	0.696329	1.62351	1.22643	2.05623	0.624246	1.39093	0.985162	1.20688	0.477109	1.64704
Glycosylation-dependent cell adhesion molecule 1	Glycam1	-1.26767	-1.69412	-1.00942	-1.06291	-1.28341	22.153	8858100	1	16.209	0	0	0	0	0	-2.53534	-3.38824	-2.01885	-2.12581	-2.56681	0	0	0	0	0	0.374019	0.275333	0.374019	0.374019	0.374019	0.374019	0.374019	0.374019	0.374019	0.374019	0.374019
Ig kappa chain V-V region L7	Gm10881	-0.81107	-0.276181	-0.694189	-0.316206	0.56464	84.072	261160000	1	12.615	-0.550123	1.32468	-0.237174	0.0455233	0.587065	-1.07202	-1.87705	-1.15121	-0.677935	0.542216	1.91171	1.24959	1.18306	0.387149	1.10706	3.11631	5.22349	3.07813	2.88987	3.75658	0.142969	0.434515	1.22081	0.880299	0.672554	0.04118
GM2 ganglioside activator	Gm2a	-1.16654	-1.45301	-0.447382	-0.111612	-0.250114	11.39	20484000	2	20.824	-0.0453832	-0.379013	0.150328	0.567459	0.495918	-2.28769	-2.527	-1.04509	-0.790684	-0.996147	0.676081	0.671194	0.7353	0.724072	0.615283	0.374019	0.159595	0.374019	0.374019	0.374019	0.15604	0.65045	0.548575	0.232456	0.279395	0.268666
Ig kappa chain V-II region MOPC 511;Ig kappa chain V-II region VKappa167	Gm5153	-0.111118	-0.111881	0.643759	0.237532	0.453504	47.913	11176000	1	12.496	-0.222235	-0.223762	1.28752	0.475065	0.907008	0	0	0	0	0	1.82325	1.39935	3.32667	1.37372	1.79296	0	0	0	0	0	1.85028	1.83937	1.93604	2.81725	2.27202	2.26297
Ig kappa chain V-V region MOPC 41	Gm5571	-0.247571	-0.765785	0.76126	0.386097	0.564432	70.094	153830000	3	14.311	0.262937	0.105965	0.779628	0.262539	0.526047	-0.758078	-1.63753	0.742893	0.509655	0.602816	1.6714	0.53258	2.02427	0.802721	1.44918	1.11058	1.18357	0.959187	1.10231	1.02878	0.675244	1.11254	1.21761	1.03465	0.895823	1.08112
Ig heavy chain V region VH558 A1/A4	Gm5629	-0.961016	-0.635036	0.715634	0.61107	0.821343	14.642	2030700000	1	12.971	-0.280319	1.44151	1.40621	2.21355	1.95254	-1.64171	-2.71158	0.0250561	-0.991411	-0.309855	1.88352	2.4033	2.70871	2.91284	2.68147	2.45642	3.75904	0.23624	2.44724	1.45293	0.100028	1.87176	2.38053	1.88789	2.69078	2.41322
glia maturation factor beta	Gmfb	-0.169615	-1.12657	-0.425716	-0.785702	-0.599706	14.508	34386000	2	16.723	-1.20285	-2.1453	-1.36328	-1.72471	-1.98129	0.863622	-0.107834	0.511847	0.153307	0.781877	0.374019	0.374019	0.374019	0.374019	0.374019	3.06291	0.275685	1.37701	1.63255	1.5895	0.986257	1.31123	1.27516	1.20324	1.1872	1.32732
G protein subunit beta 2	Gnb2	0.546335	-0.433888	1.09943	0.549648	0.789621	6.9285	29938000	1	37.331	0.84963	0.0472963	1.36922	0.588586	0.497779	0.24304	-0.915071	0.829642	0.51071	1.08146	2.08673	0.0963047	2.72414	1.3558	1.62048	0.62314	2.16442	1.42914	2.30181	2.59327	0.198846	1.65984	1.99471	1.96869	0.765149	1.0394
receptor for activated C kinase 1	Gnb2l1	1.52065	0.137572	1.81974	0.806017	1.13629	22.574	66593000	4	35.076	2.30303	0.593338	3.01439	1.2363	1.70826	0.738266	-0.318195	0.62508	0.375735	0.564311	1.0881	0.918321	1.12567	1.1535	1.27551	0.726002	0.0840524	0.723685	0.688891	0.730993	0.252607	0.692188	0.407882	0.955147	0.400584	0.60704
glycine N-methyltransferase	Gnmt	-0.591279	-0.199409	0.712017	-0.544273	-0.0516299	27.101	8363500	1	32.675	-1.18256	-0.398818	1.42403	-1.08855	-0.10326	0	0	0	0	0	0.374019	0.374019	0.374019	0.374019	0.374019	0	0	0	0	0	0.374019	0.374019	0.374019	0.374019	0.374019	0.374019
N-acetylglucosamine-1-phosphate transferase subunit gamma	Gnptg	0.0159696	-1.25405	0.542858	0.0795502	0.232238	19.779	31114000	2	34.168	0.592797	0.335908	1.04115	0.853856	1.09733	-0.560858	-2.84402	0.0445623	-0.694756	-0.632849	1.09897	0.890528	1.89415	1.41887	1.79929	0.71384	1.31987	0.0673644	0.815501	0.736594	0.0803448	0.389121	0.881326	0.575154	0.859401	1.09753
glutamic-oxaloacetic transaminase 1	Got1	1.7653	0.669031	1.53179	1.62449	2.14894	323.31	3885700000	21	46.247	2.49179	0.91125	2.06832	2.19465	1.99772	1.03882	0.426813	0.995267	1.05434	2.30015	2.76447	3.30309	2.58359	2.5712	2.65746	1.96707	0.941774	1.63521	1.62245	1.83465	1.7359	2.42773	2.3592	2.26292	2.16528	1.41466
glutamic-oxaloacetic transaminase 2	Got2	1.35975	0.335158	1.76475	1.20653	1.56178	72.319	108470000	6	47.411	2.07602	0.790133	2.81487	1.88965	1.63244	0.643475	-0.119817	0.714619	0.523408	1.49113	0.898468	1.45935	0.872645	0.872332	0.793626	0.863506	0.0187132	1.00313	0.659575	0.85068	0.264682	0.549579	0.410653	0.657766	0.514307	0.259389
glycoprotein Ib platelet subunit alpha	Gp1ba	-0.391051	-0.878857	0.166504	-0.584886	-0.47186	97.242	1441500000	8	80.054	0.0335057	-0.0877086	0.200408	-0.700832	-0.364152	-0.815607	-1.67	0.1326	-0.46894	-0.579568	0.00247117	0.305298	1.30818	1.02952	0.833709	0.954361	0.803545	0.449239	0.700736	0.771317	0.719727	1.07874	1.2448	0.852278	0.768716	0.927025
glycoprotein V platelet	Gp5	0.141576	-0.329695	-0.206643	-0.981572	-0.988608	44.305	308140000	4	63.467	0.894072	0.308141	0.0621409	-0.881159	-0.804443	-0.61092	-0.967532	-0.475427	-1.08198	-1.17277	2.72138	1.78297	0.288148	1.87646	1.85175	1.41263	1.0362	1.03072	1.24037	1.29119	0.294255	1.96436	1.51952	1.49312	1.32565	1.49187
glycerol-3-phosphate dehydrogenase 1	Gpd1	2.89601	0.454096	1.25515	0.957999	1.12611	323.31	3233900000	19	37.572	2.82262	0.0706278	1.21439	1.32379	0.619906	2.96941	0.837563	1.2959	0.592209	1.63231	3.19275	0.88773	3.091	3.37748	2.3827	2.24885	2.25201	2.32648	1.88316	1.87358	2.08949	1.83492	0.56296	1.91023	2.68719	0.0737054
glycerol-3-phosphate dehydrogenase 1 like	Gpd1l	-0.514084	-0.879438	-0.249868	-0.525518	-0.438619	18.027	7482800	4	38.225	-1.02817	-1.75888	-0.499736	-1.05104	-0.877239	0	0	0	0	0	0.374019	0.374019	0.374019	0.374019	0.374019	0	0	0	0	0	0.374019	0.374019	0.374019	0.374019	0.374019	0.374019
gephyrin	Gphn	-0.784967	-0.83636	-0.516907	-0.759824	-0.717935	6.8304	3239900	1	83.281	-1.56993	-1.67272	-1.03381	-1.51965	-1.43587	0	0	0	0	0	0.374019	0.374019	0.374019	0.374019	0.374019	0	0	0	0	0	0.374019	0.374019	0.374019	0.374019	0.374019	0.374019
glucose-6-phosphate isomerase	Gpi	1.96385	0.591511	1.19766	1.2277	1.55704	181.63	2671600000	18	62.766	2.41177	0.579017	1.82587	1.9433	1.55478	1.51593	0.604005	0.569453	0.512109	1.55929	0.923562	0.802459	0.936184	0.932845	0.938863	1.36799	0.573055	1.51914	1.65238	1.34496	0.598867	0.761122	0.533496	0.851431	0.864549	0.419591
glycosylphosphatidylinositol specific phospholipase D1	Gpld1	-0.160438	-0.393155	-0.340864	-0.871389	-0.885172	323.31	10525000000	25	93.254	0.24518	0.315218	-0.0504591	-0.733882	-0.616942	-0.566057	-1.10153	-0.631269	-1.0089	-1.1534	1.28148	2.33344	1.95483	1.97613	1.74618	2.05664	2.40798	2.06952	2.12186	2.04644	1.75749	1.98759	2.19182	1.96277	1.99303	2.22657
glutamic--pyruvic transaminase	Gpt	0.450439	0.28784	1.11006	0.34513	0.50993	26.258	59732000	4	55.142	0.900878	0.575679	2.22012	0.690261	1.01986	0	0	0	0	0	1.1436	2.30088	0.880334	0.707403	0.783609	0	0	0	0	0	0.930407	1.0171	1.12881	0.890492	0.831084	0.847905
glutathione peroxidase 1	Gpx1	1.23863	-0.155294	1.15368	0.649486	0.843598	323.31	3329600000	12	22.329	1.72909	0.423918	1.71171	1.44076	1.14892	0.748178	-0.734507	0.595659	-0.141789	0.538271	1.67232	2.0458	2.00363	1.64103	1.60604	2.05132	1.93427	2.7535	1.80728	1.67777	0.178985	1.07832	1.36619	1.36504	1.3244	0.780181
glutathione peroxidase 3	Gpx3	-0.24846	-0.592802	0.616452	0.296237	0.0618009	323.31	14144000000	11	25.424	0.0788212	0.0639599	0.349128	0.396912	0.225118	-0.575742	-1.24956	0.883777	0.195561	-0.101516	0.947325	1.15278	2.0048	2.12851	1.33086	2.88187	3.29236	2.19984	1.14	0.957525	3.02663	3.24048	3.3561	1.91835	2.41733	2.27893
glyoxylate and hydroxypyruvate reductase	Grhpr	-0.14535	-0.54975	0.343464	-0.291299	0.217132	20.284	43122000	3	35.328	0.382182	-0.232039	1.27616	0.236401	0.561883	-0.672882	-0.867462	-0.589229	-0.818999	-0.12762	0.71551	0.731932	0.658316	0.70677	0.640433	0.10203	0.0932923	0.261592	0.632167	0.453661	0.164321	0.410152	0.349986	0.517177	0.414636	0.311717
granulin precursor	Grn	0.075586	-0.441642	2.38818	1.93936	2.14475	65.958	393600000	8	63.458	0.483319	0.262814	2.1261	2.3656	2.7198	-0.332147	-1.1461	2.65027	1.51312	1.56971	1.41345	1.5103	1.5264	1.43912	1.47609	1.1015	2.08223	2.03939	1.92216	1.92265	0.593914	0.876343	0.932628	0.427417	1.02689	1.1399
gasdermin D	Gsdmdc1	-0.784495	-1.77889	-0.221474	-0.413575	-0.370401	11.249	7288900	2	53.237	0	0	0	0	0	-1.56899	-3.55778	-0.442947	-0.827151	-0.740803	0	0	0	0	0	0.374019	0.292304	0.374019	0.374019	0.374019	0.374019	0.374019	0.374019	0.374019	0.374019	0.374019
gelsolin	Gsn	-0.087089	-0.468199	-0.21331	-0.867271	-0.634743	323.31	60516000000	42	85.941	0.243853	-0.116986	-0.00396706	-0.728461	-0.477931	-0.418031	-0.819411	-0.422653	-1.00608	-0.791556	1.52805	1.18406	0.0451753	2.29088	1.79084	2.74349	2.95841	2.76801	2.648	2.44855	2.10897	2.62506	2.56497	2.90457	3.44789	3.17103
glutathione-disulfide reductase	Gsr	0.528707	-0.393247	1.39579	1.32772	1.45847	77.835	226580000	8	53.662	0.889798	0.0738209	1.63367	1.44031	1.79107	0.167615	-0.860315	1.15791	1.21513	1.12587	0.946661	0.536123	0.98243	0.93501	0.977923	0.600428	0.407899	0.708589	0.731876	0.727506	0.273046	0.86289	0.817476	0.676026	0.52471	0.838423
glutathione synthetase	Gss	-0.663847	-1.56401	-0.183678	-0.68641	-0.552726	23.831	27599000	4	52.246	-0.706906	-1.76209	-0.203455	-0.827094	-0.475965	-0.620789	-1.36594	-0.163902	-0.545726	-0.629486	0.374019	0.374019	0.374019	0.374019	0.374019	0.289833	0.234816	0.506847	0.23572	0.0281166	0.722435	0.694255	0.72217	0.736265	0.733396	0.735151
glutathione S-transferase alpha 3	Gsta3	0.197313	0.600391	1.38409	0.275445	1.64047	60.641	904020000	9	25.36	0.43663	1.07647	2.25574	0.115816	0.840423	-0.042004	0.124311	0.512441	0.435074	2.44051	2.06807	2.58833	4.77652	0.831741	2.72481	0.250148	0.0807656	0.933349	1.30895	1.30613	3.82311	3.3772	3.04033	4.33622	2.31375	1.17144
Glutathione S-transferase A4	Gsta4	0.691586	-0.454177	1.31005	0.723198	1.26291	13.889	131720000	3	25.564	1.40747	0.408791	1.88084	1.23618	1.35461	-0.0242987	-1.31714	0.739261	0.210214	1.17121	1.64063	1.84684	1.41271	1.49196	1.54172	0.0516537	3.91295	1.69955	0.642792	1.5727	1.41689	1.52168	1.71369	1.33974	1.40825	1.24896
glutathione S-transferase mu 5	Gstm1	0.744642	0.496079	1.68863	0.861023	1.68093	323.31	2551100000	15	25.97	1.18972	0.909727	2.60099	1.14214	1.56917	0.299564	0.0824313	0.77627	0.579902	1.7927	1.6285	1.38159	1.99433	1.80131	1.86853	0.984899	0.0966554	1.06469	1.08587	1.49241	1.85839	1.55286	1.46665	1.80931	1.45765	0.960262
glutathione S-transferase mu 1	Gstm2	0.514691	-0.296822	0.770711	0.413802	0.939988	55.293	89924000	10	25.716	1.31688	0.577619	1.65815	1.03852	1.16794	-0.287501	-1.17126	-0.116729	-0.210919	0.712039	1.75193	1.54845	1.61197	1.34158	1.35661	0.467183	0.069106	0.403566	0.404315	0.402238	1.87963	1.76148	1.7904	1.63639	1.49539	1.26636
glutathione S-transferase omega 1	Gsto1	-0.0643686	-1.01008	-0.337475	-0.390338	0.42215	29.681	74100000	5	27.497	0.938735	-0.0481138	0.94864	0.622172	1.01795	-1.06747	-1.97205	-1.62359	-1.40285	-0.173655	3.35421	0.406728	1.69933	1.3256	1.60071	0.374019	0.0650937	0.374019	0.374019	0.374019	1.5159	1.84048	1.66169	1.78189	1.57707	1.09095
glutathione S-transferase pi 1	Gstp1	1.03954	0.761274	1.97615	0.726847	1.84857	323.31	2104400000	6	23.609	1.39076	1.1963	2.9415	1.01918	1.87358	0.688314	0.326253	1.0108	0.43452	1.82356	1.12854	1.12232	1.04878	1.40456	1.12824	1.27557	0.781171	1.87605	1.34601	1.94255	0.785618	0.938972	0.931523	0.991566	0.960102	0.921268
Glutathione S-transferase theta-1	Gstt1	-0.93838	-1.35154	0.394376	-0.40554	-0.100648	13.678	93131000	2	27.374	0.518793	0.186632	1.70392	0.384698	0.828408	-2.39555	-2.88972	-0.915172	-1.19578	-1.02971	0.81255	0.606687	0.871715	0.886765	1.24172	0.374019	0.214307	0.374019	0.374019	0.374019	0.770443	0.851534	0.843933	0.806172	0.757776	0.861877
glutathione S-transferase zeta 1	Gstz1	0.906008	0.474613	1.57477	0.359708	1.23989	89.773	184070000	8	24.275	0.708155	0.311815	1.88071	0.461279	0.611344	1.10386	0.637411	1.26882	0.258137	1.86843	0.596131	0.39892	0.820108	0.516345	0.608016	1.67803	1.26693	1.74931	0.901451	1.84427	1.00279	0.571819	0.692432	0.757948	0.981361	0.268344
glycogenin 1	Gyg1	0.494234	0.140457	0.344494	0.233587	0.474154	31.35	46423000	3	37.402	0.422489	-0.467772	0.245035	0.126775	0.111278	0.565978	0.748686	0.443953	0.340399	0.83703	0.499855	0.611162	0.460765	0.542734	0.492992	2.95136	3.08352	1.09934	1.78131	1.77341	0.145563	0.25407	0.0794702	0.253527	0.240133	0.108338
major histocompatibility complex, class I, A	H2-D1	0.00508371	-0.286046	2.12914	2.23814	2.18943	300.68	340510000	8	40.619	0.420085	0.587684	2.38905	2.25946	2.59804	-0.409918	-1.15978	1.86923	2.21683	1.78081	1.10262	0.892129	0.856484	0.840705	0.865077	0.794054	0.633244	0.807122	0.778138	0.745757	2.36135	1.86648	1.62616	0.863431	0.712653	0.84632
major histocompatibility complex, class I, A	H2-K1	-0.353223	-0.336708	2.2845	2.35895	2.21882	173.72	900160000	5	41.489	0.0193628	0.748859	2.77319	2.7919	3.08932	-0.725808	-1.42228	1.79581	1.92601	1.34833	0.653851	0.731113	0.731254	0.735639	0.731008	2.16986	2.97923	1.74897	1.75679	1.66745	1.4989	0.156997	0.423413	0.00365997	0.0644503	0.300307
major histocompatibility complex, class I, A	H2-Q10	-0.0948643	-0.122014	0.025784	-0.442508	-0.593346	323.31	28816000000	17	37.251	0.567788	0.74993	0.45071	-0.143485	-0.177428	-0.757516	-0.993959	-0.399142	-0.741531	-1.00927	2.19815	2.28383	2.11061	1.80343	2.04057	1.31522	0.838541	0.988766	1.07084	1.12936	1.41692	2.80642	2.8783	2.54534	2.38853	2.23371
H-2 class I histocompatibility antigen, Q8 alpha chain;H-2 class I histocompatibility antigen, Q7 alpha chain	H2-Q8	-0.209588	-0.144378	1.85104	1.78759	1.85861	141.23	320560000	7	37.41	0.193478	0.605703	1.7995	1.80359	2.21134	-0.612655	-0.894459	1.90257	1.77159	1.50589	1.10694	2.09919	1.73241	1.76843	1.75651	2.26558	1.06844	2.18584	1.78248	1.60963	1.60361	1.63852	1.96375	1.50832	1.76769	1.7939
hexose-6-phosphate dehydrogenase/glucose 1-dehydrogenase	H6pd	-0.197743	-0.501208	1.24713	1.08543	1.24887	51.793	103120000	8	88.927	0.18592	-0.0300686	1.29078	0.985587	1.4	-0.581406	-0.972347	1.20349	1.18527	1.09774	0.420699	0.377744	1.32048	2.03383	1.55611	1.38272	2.17594	1.95322	1.68901	1.86258	0.530897	1.08515	0.947146	0.681123	0.546559	0.888661
3-hydroxyanthranilate 3,4-dioxygenase	Haao	-0.137562	-0.0565459	0.410815	-0.192081	-0.0185845	39.317	80134000	6	32.804	-0.275124	-0.113092	0.82163	-0.384161	-0.037169	0	0	0	0	0	0.70128	0.468241	0.862785	1.41289	0.0420297	0	0	0	0	0	1.32562	1.19714	1.57771	1.07724	1.28933	1.1809
hyaluronan binding protein 2	Habp2	-0.241516	-1.11854	0.0278252	-0.388406	-0.528657	48.14	122950000	7	62.356	0.753392	-0.0545636	0.975736	0.524889	0.455146	-1.23642	-2.18252	-0.920085	-1.3017	-1.51246	0.902584	0.0854031	1.08795	0.694612	0.505462	0.374019	0.101675	0.374019	0.374019	0.374019	1.18252	0.940936	1.07222	0.938516	0.872955	0.846881
hydroxyacylglutathione hydrolase	Hagh	-0.623135	-1.50178	-0.761321	-1.22121	-0.886615	13.025	30915000	2	34.084	0	0	0	0	0	-1.24627	-3.00355	-1.52264	-2.44243	-1.77323	0	0	0	0	0	0.374019	0.22974	0.374019	0.374019	0.374019	0.374019	0.374019	0.374019	0.374019	0.374019	0.374019
histidyl-tRNA synthetase 1	Hars	-0.748411	-0.99177	-0.443896	-0.67481	-0.34334	6.4633	22576000	1	57.432	-1.49682	-1.98354	-0.887792	-1.34962	-0.68668	0	0	0	0	0	0.374019	0.374019	0.374019	0.374019	0.374019	0	0	0	0	0	0.374019	0.374019	0.374019	0.374019	0.374019	0.374019
Hemoglobin subunit alpha	Hba	2.60183	0.559111	1.93873	1.54015	1.46206	323.31	1239200000000	12	15.085	3.33821	0.970539	2.8442	3.10837	2.56469	1.86545	0.147682	1.03326	-0.028066	0.359435	3.65502	3.59334	3.73267	3.17706	4.58194	2.05131	0.39456	1.97759	0.651584	1.96409	1.37413	1.42509	0.0180684	1.92824	2.60198	2.38433
Hemoglobin subunit beta-1	Hbb-b1	2.80443	1.07939	1.75043	1.60572	1.49057	323.31	1503700000000	13	15.84	3.75474	1.2004	2.74228	3.27539	2.59609	1.85412	0.958386	0.758581	-0.06395	0.385041	2.72591	2.77435	2.63621	2.62744	2.74662	2.359	3.13456	2.51678	2.71401	2.05348	2.31122	2.10565	2.5943	2.09821	2.53328	2.42397
serpin family D member 1	HCF2	-0.380921	-0.832231	-0.0614966	-0.505418	-0.474322	323.31	6728700000	21	54.496	-0.0960042	-0.148097	0.101207	-0.621856	-0.197915	-0.665837	-1.51636	-0.2242	-0.38898	-0.75073	2.65804	1.52211	1.10821	1.39297	1.15708	2.12501	2.70328	1.63074	2.08223	2.13241	0.848701	1.23468	1.5407	1.37444	0.465082	1.46881
haloacid dehalogenase like hydrolase domain containing 2	Hdhd2	-0.303321	-0.708354	0.0527274	-0.166549	-0.0133688	32.684	6173900	2	28.73	0	0	0	0	0	-0.606643	-1.41671	0.105455	-0.333099	-0.0267375	0	0	0	0	0	0.0463099	0.27793	0.399868	0.19607	0.327657	0.714483	0.514637	0.655643	0.584511	0.546479	0.559394
homogentisate 1,2-dioxygenase	Hgd	0.0281747	0.248071	2.58103	1.63326	1.38715	58.3	113060000	8	49.959	0.213062	0.674976	2.76021	1.15296	1.44431	-0.156712	-0.178834	2.40184	2.11357	1.32999	0.199894	1.10806	1.09828	1.15535	1.1616	0.036633	0.197859	1.04925	1.06429	0.985425	0.874832	0.758919	1.01526	1.07021	1.00477	1.07534
HGF activator	Hgfac	-0.173964	-0.388076	-0.456725	-0.964281	-0.89297	323.31	1785600000	11	70.567	0.33634	0.231845	-0.508745	-0.897156	-0.664286	-0.684268	-1.008	-0.404704	-1.03141	-1.12165	1.7565	1.40011	1.90962	2.24914	2.29811	2.04356	1.78381	1.01959	1.60805	1.56642	1.40145	1.77536	1.8325	1.24421	1.25999	1.40861
histidine triad nucleotide binding protein 1	Hint1	1.75189	0.214537	1.26831	0.968279	1.48031	46.352	227160000	2	13.777	2.22744	0.420971	1.7404	1.57569	1.532	1.27634	0.00810287	0.796222	0.360867	1.42863	2.04492	1.92161	2.72746	2.28968	2.50793	1.2639	0.02858	1.6836	2.45751	1.61042	0.319721	1.04339	0.726018	1.48441	1.90067	0.611893
H2A clustered histone 1	Hist1h2ak	0.392942	-0.388975	0.915976	1.05297	0.80052	21.118	88085000	3	14.135	0.232452	-0.230938	0.389513	0.855244	0.806561	0.553433	-0.547011	1.44244	1.2507	0.794478	0.0199214	0.499655	0.141299	0.920532	0.507755	2.3795	0.608507	2.21673	2.28364	1.5121	1.41138	1.35404	1.55861	1.56762	1.45441	0.857714
H2B clustered histone 10	Hist1h2bc	0.377179	-0.585185	1.31528	1.76984	1.43995	20.785	191040000	3	13.906	0.684908	-0.116824	1.64956	2.63022	2.01192	0.0694511	-1.05355	0.98101	0.909473	0.867989	1.3422	0.49977	1.37463	1.00039	1.26821	0.367984	0.767196	0.627447	0.756984	0.608519	0.439143	0.728201	0.795265	0.732181	0.859497	1.02569
H3 clustered histone 10	Hist1h3b	0.090028	-1.4165	0.973339	1.40045	0.849925	22.827	136810000	4	15.388	-0.0250374	-0.808111	0.705181	1.72336	1.31382	0.205093	-2.02489	1.2415	1.07754	0.386029	0.719218	0.722004	0.73503	0.736122	0.733675	0.433993	1.32122	0.707975	0.708151	0.540796	0.61018	0.215976	0.574488	0.520364	0.406271	0.518871
H4 clustered histone 15	Hist1h4a	0.727799	-0.0782336	1.93091	2.19142	1.79773	20.694	135550000	3	11.367	0.792858	0.181291	2.12414	2.70465	2.48795	0.66274	-0.337758	1.73767	1.67819	1.10751	1.34772	0.697564	2.31203	1.77913	1.98967	0.972246	0.179576	1.13363	1.23723	1.26345	0.422502	0.378833	0.259479	0.355225	0.0332025	0.301825
hexokinase 3	Hk3	-1.08264	-1.58996	0.22749	-0.172889	0.257706	21.372	10262000	3	100.1	-0.827724	-0.992576	0.601204	0.101353	0.910801	-1.33755	-2.18734	-0.146224	-0.447131	-0.39539	0.69579	0.508123	0.73239	0.736314	0.733251	0.701217	0.538994	0.506932	0.193844	0.706161	0.199611	0.0140164	0.191682	0.0594822	0.00060467	0.233834
hydroxymethylbilane synthase	Hmbs	0.919738	-0.521339	-0.0340282	-0.413952	-0.280281	11.876	26718000	2	39.344	0.722017	-0.91069	-0.168859	-0.420661	-0.942796	1.11746	-0.131988	0.100803	-0.407243	0.382234	0.736247	0.662863	0.661723	0.449516	0.733683	1.7928	0.161015	0.383041	1.71375	1.52152	0.0729233	0.15311	0.016298	0.167915	0.219183	0.203725
heme oxygenase 1	Hmox1	-1.23527	-1.21204	-0.738041	-0.456931	-0.492271	12.041	6383100	1	32.928	0	0	0	0	0	-2.47053	-2.42408	-1.47608	-0.913862	-0.984542	0	0	0	0	0	0.374019	0.142749	0.374019	0.374019	0.374019	0.374019	0.374019	0.374019	0.374019	0.374019	0.374019
heterogeneous nuclear ribonucleoprotein A2/B1	Hnrnpa2b1	1.17034	-0.114083	0.788514	0.502843	1.45862	28.394	66559000	5	37.402	1.84151	0.0303453	1.37152	0.978338	1.13594	0.499164	-0.25851	0.20551	0.0273486	1.78129	1.00738	0.320435	1.64663	2.14993	1.54014	0.726303	0.11414	0.736355	0.704862	0.731518	0.0568897	0.468009	0.059153	0.325026	0.175352	0.408594
heterogeneous nuclear ribonucleoprotein A/B	Hnrnpab	-0.109698	-0.661116	-0.083089	-0.0160294	0.316876	13.044	5219500	2	30.831	0	0	0	0	0	-0.219396	-1.32223	-0.166178	-0.0320589	0.633752	0	0	0	0	0	0.374019	0.0436361	0.374019	0.374019	0.374019	0.374019	0.374019	0.374019	0.374019	0.374019	0.374019
heterogeneous nuclear ribonucleoprotein D	Hnrnpd	0.442529	-0.184878	0.485274	0.192168	0.359329	16.143	3591200	2	38.354	0.885059	-0.369755	0.970548	0.384337	0.718659	0	0	0	0	0	0.730886	0.195894	0.736347	0.633539	0.710129	0	0	0	0	0	0.640452	0.70668	0.71084	0.720411	0.734508	0.732437
heterogeneous nuclear ribonucleoprotein H1	Hnrnph1	-0.925569	-1.69803	-0.92089	-1.45263	-1.20661	26.75	43520000	3	49.199	-0.59023	-0.851997	-0.663058	-1.54006	-1.19327	-1.26091	-2.54405	-1.17872	-1.36521	-1.21996	0.115099	0.731918	0.0672964	0.714198	0.555589	0.374019	0.162337	0.374019	0.374019	0.374019	0.610734	0.519296	0.596613	0.449484	0.401706	0.425331
heterogeneous nuclear ribonucleoprotein K	Hnrnpk	0.235253	-1.08901	0.232979	-0.49764	-0.030624	34.731	34006000	5	50.976	-0.331891	-1.43218	-0.30336	-1.40288	-1.21321	0.802396	-0.745838	0.769319	0.407604	1.15197	0.374019	0.374019	0.374019	0.374019	0.374019	0.736239	0.163796	0.725577	0.719523	0.707469	0.605822	0.144495	0.0664075	0.159728	0.63075	0.736215
heterogeneous nuclear ribonucleoprotein L	Hnrnpl	0.195717	-1.12216	1.01038	0.403554	0.948976	12.325	42830000	2	63.963	0.051069	-1.38315	0.371464	-0.237616	0.125556	0.340365	-0.861174	1.6493	1.04472	1.7724	0.709607	0.624083	0.731433	0.636309	0.713356	0.57738	0.0838871	0.533674	0.644486	0.681557	0.626696	0.576189	0.572897	0.403235	0.427006	0.349669
haptoglobin	Hp	0.143034	0.63556	6.47931	6.29757	6.27158	323.31	1525800000000	33	38.752	0.857811	1.45237	6.20352	6.30558	6.59981	-0.571743	-0.181247	6.7551	6.28956	5.94335	3.54574	2.98588	3.07133	3.03844	3.04432	1.70927	0.975566	2.98184	3.14925	3.24464	1.98145	2.50717	2.66518	1.60606	2.35536	2.66176
4-hydroxyphenylpyruvate dioxygenase	Hpd	-0.464971	0.0748069	2.03544	0.670801	1.10509	149.96	227800000	8	45.054	0.35273	1.13808	2.92866	0.65924	1.20057	-1.28267	-0.98847	1.14222	0.682362	1.00962	1.99977	1.5283	1.51425	2.30208	1.68507	0.724812	0.169795	0.631463	0.607631	0.657874	0.999228	1.19497	1.25043	1.39111	1.23644	1.24866
hypoxanthine phosphoribosyltransferase 1	Hprt1	0.562793	-1.00611	0.688359	0.326379	0.573054	25.642	31073000	3	24.57	1.19389	0.145306	1.36691	1.10472	1.23908	-0.0682997	-2.15752	0.00980527	-0.451965	-0.0929717	1.30366	0.293738	1.90939	2.99965	1.58981	0.485648	0.376634	0.681276	0.144045	0.721881	0.257767	0.140233	0.273446	0.067088	0.0192081	0.0747403
hemopexin	Hpx	0.0547602	-0.108905	3.01148	2.97884	2.94335	323.31	1857000000000	48	51.317	0.632076	0.755876	2.97344	3.05579	3.35847	-0.522555	-0.973686	3.04953	2.9019	2.52822	2.17299	2.32978	2.59218	2.61382	2.57511	3.18007	4.57842	3.03416	2.74349	2.75832	1.16961	2.10614	2.35082	1.00668	1.44521	2.03559
Histidine-rich glycoprotein	Hrg	0.50035	-0.049201	1.07578	0.20427	0.454021	323.31	16359000000	17	59.162	0.739982	0.234084	1.20819	0.133585	0.550664	0.260718	-0.332486	0.943377	0.274954	0.357378	2.23772	2.21864	2.56795	1.46301	2.40984	1.43281	0.579289	1.63434	1.31233	1.55164	0.781631	1.34252	1.67145	1.04463	0.458074	1.03004
reactive intermediate imine deaminase A homolog	Hrsp12	0.778265	0.712699	1.68833	0.379976	1.50536	183.38	454640000	8	14.255	1.04956	1.20864	2.49548	0.7412	1.3036	0.506969	0.216758	0.881186	0.0187516	1.70712	1.65642	1.34045	2.64867	1.1578	2.14705	2.61478	0.936995	2.75629	0.112142	2.81518	2.04394	2.37065	1.85646	2.67697	1.46178	1.9645
heat shock protein 90 alpha family class A member 1	Hsp90aa1	0.931685	-0.190748	1.75122	1.12996	1.38438	323.31	1055700000	26	84.787	1.12266	0.0467336	2.11566	1.04937	1.34326	0.740714	-0.42823	1.38678	1.21056	1.4255	1.78388	0.124506	2.1323	1.99113	1.99994	1.95597	1.23181	2.26787	2.51292	2.90268	0.024077	0.972057	1.5044	1.55858	0.440546	0.191538
heat shock protein 90 alpha family class B member 1	Hsp90ab1	1.58559	0.336465	2.17874	1.65026	1.99486	323.31	6332000000	29	83.28	1.82923	0.41968	2.64589	1.72479	1.85252	1.34195	0.25325	1.71159	1.57572	2.13721	1.8706	1.4345	2.09447	1.67991	2.14675	2.82708	1.05178	2.58012	3.12078	2.78766	1.15116	1.39304	1.26093	1.65388	1.14812	0.790216
heat shock protein 90 beta family member 1	Hsp90b1	0.549791	-0.258652	1.79145	1.25279	1.34994	230.19	539860000	20	92.475	1.16236	0.19862	2.48253	1.31434	1.5146	-0.0627783	-0.715924	1.10038	1.19123	1.18528	2.15395	0.621791	2.14198	2.06284	2.22519	0.405477	1.15919	2.01921	1.92276	1.66445	0.884777	1.54126	1.10216	1.77394	1.0775	1.20809
Heat shock 70 kDa protein 1B	Hspa1b	0.0656547	-0.528725	0.90235	0.276111	0.597169	31.825	44231000	10	70.175	0.728802	0.274087	1.48273	1.16355	1.09641	-0.597493	-1.33154	0.321966	-0.611327	0.0979241	1.52366	0.181999	1.91492	1.79856	1.79101	0.0309492	0.267795	0.703657	0.0740381	0.602488	0.984268	1.75252	1.79541	2.14242	2.64838	2.18692
heat shock protein family A (Hsp70) member 4	Hspa4	0.832612	-0.345615	0.750286	0.474121	0.753615	255.19	513640000	20	94.132	1.17899	-0.0597235	1.11514	0.78386	0.847207	0.48624	-0.631506	0.38543	0.164382	0.660022	2.62955	0.392173	3.1711	3.74564	3.09631	1.72555	0.851163	1.40078	1.28869	2.07977	0.224154	1.76136	1.58978	1.47726	1.3305	0.863854
heat shock protein family A (Hsp70) member 5	Hspa5	0.281768	-0.421068	1.50092	1.32041	1.2886	323.31	1074800000	23	72.421	0.779984	0.113387	1.88635	1.35829	1.49899	-0.216448	-0.955524	1.11548	1.28254	1.07821	2.73266	1.20643	1.57301	1.70086	1.4547	2.2127	2.01481	2.19138	2.28751	2.47879	0.886689	1.63109	1.49916	1.24702	0.951781	1.03909
heat shock protein family A (Hsp70) member 8	Hspa8	1.83128	0.376483	1.9652	1.56759	1.81524	323.31	9127500000	31	70.87	2.50488	0.712847	2.67131	2.18929	2.17891	1.15768	0.0401195	1.25909	0.945885	1.45156	2.62606	1.81712	2.27796	2.37477	2.42056	2.52961	0.164302	2.53124	2.57954	2.33926	2.06421	2.55657	2.01333	2.14228	2.23014	1.88222
heat shock protein family A (Hsp70) member 9	Hspa9	-0.918892	-0.702219	-0.0764994	-0.495056	-0.313609	11.254	22638000	2	73.46	-1.83778	-1.40444	-0.152999	-0.990112	-0.627217	0	0	0	0	0	0.374019	0.374019	0.374019	0.374019	0.374019	0	0	0	0	0	0.374019	0.374019	0.374019	0.374019	0.374019	0.374019
heat shock protein family B (small) member 1	Hspb1	0.838224	-0.0756563	1.44961	1.14582	1.5478	161.71	629490000	9	23.014	1.62713	0.452029	2.12975	1.57542	1.60139	0.0493204	-0.603341	0.769457	0.716217	1.49421	2.38053	2.29347	2.23838	2.26128	2.51032	0.557119	3.59088	3.68826	2.58582	2.85498	0.263531	1.78253	1.47374	1.65286	1.46814	0.821205
heat shock protein family B (small) member 6	Hspb6	0.73417	-0.0239832	0.641838	0.504052	0.608435	26.668	43511000	2	17.521	1.46834	-0.0479665	1.28368	1.0081	1.21687	0	0	0	0	0	2.42461	0.199116	2.16784	2.15091	2.11786	0	0	0	0	0	2.24796	2.3602	5.0122	2.54997	2.32986	2.39852
heat shock protein family E (Hsp10) member 1	Hspe1	1.18738	-0.198524	1.51593	0.788527	1.31027	21.116	74492000	3	10.963	1.69972	0.294173	2.57753	1.51606	1.25494	0.675053	-0.691221	0.454333	0.0609938	1.3656	3.8923	2.63932	3.02117	3.47826	2.90197	1.18824	1.49334	0.925099	0.0589662	1.58913	1.33278	2.36214	2.11887	3.13596	3.20338	1.2119
heat shock protein family H (Hsp110) member 1	Hsph1	-0.502475	-0.996422	-0.314159	-0.641667	-0.502622	10.826	10050000	3	96.406	-1.00495	-1.99284	-0.628317	-1.28333	-1.00524	0	0	0	0	0	0.374019	0.374019	0.374019	0.374019	0.374019	0	0	0	0	0	0.374019	0.374019	0.374019	0.374019	0.374019	0.374019
hypoxia up-regulated 1	Hyou1	-0.607557	-1.1059	0.50278	0.0331426	0.0595735	15.24	14329000	2	111.18	-0.739605	-1.03592	0.180079	-0.437265	-0.283308	-0.475509	-1.17588	0.825482	0.503551	0.402455	0.711429	0.39247	0.473485	0.47567	0.375999	0.598447	2.13981	1.71876	0.674452	0.633122	0.171681	0.235253	0.283377	0.157034	0.179166	0.1802
Inhibitor of carbonic anhydrase	Ica	-0.126232	-0.502294	-0.179672	-0.594018	-0.476859	323.31	23077000000	38	76.765	0.51588	0.087139	-0.00615011	-0.387066	-0.0488928	-0.768344	-1.09173	-0.353193	-0.800969	-0.904825	3.22412	1.22028	0.0325331	2.09983	0.467968	2.0112	2.07248	2.32544	2.26756	2.11304	1.0797	3.12449	3.25123	1.50302	1.81926	2.35601
intercellular adhesion molecule 1	Icam1	-0.152909	-0.622484	1.74471	1.82579	1.7748	267.82	1074000000	15	58.844	0.147459	0.0189672	1.62586	1.79304	2.09952	-0.453278	-1.26393	1.86356	1.85854	1.45009	2.1929	0.0925037	2.0098	2.18473	2.15206	1.27544	1.59137	1.73234	1.703	1.78863	1.12853	1.94997	2.3251	1.73622	1.94504	3.75868
insulin degrading enzyme	Ide	-0.326319	-1.77329	-0.183402	-0.649424	-0.362752	26.309	16575000	3	117.77	-0.537468	-1.75799	-0.558968	-0.946135	-0.817895	-0.11517	-1.78858	0.192164	-0.352712	0.09239	0.374019	0.374019	0.374019	0.374019	0.374019	0.621529	0.424577	0.735381	0.443509	0.736322	0.0635881	0.0216565	0.091476	0.0199007	0.00544806	0.0447336
isocitrate dehydrogenase (NADP(+)) 1	Idh1	1.38856	0.387689	1.74465	1.15642	1.95601	134.21	128500000	12	46.674	2.00457	1.30299	2.41163	1.68176	1.38037	0.772554	-0.527615	1.07767	0.631085	2.53164	2.69415	3.75506	2.58077	2.35242	2.48783	1.78115	0.836302	1.45958	1.80586	2.4409	1.07843	2.25008	2.448	2.35536	2.13366	0.141112
isocitrate dehydrogenase (NAD(+)) 3 catalytic subunit alpha	Idh3a	0.823428	-0.0987831	0.433464	0.445776	0.422739	18.17	8249300	2	39.638	1.64686	-0.197566	0.866928	0.891553	0.845478	0	0	0	0	0	0.721752	0.409009	0.731498	0.7362	0.735559	0	0	0	0	0	0.731828	0.72977	0.716533	0.735979	0.736087	0.7363
interferon alpha and beta receptor subunit 2	Ifnar2	0.0460562	-0.410901	0.681619	0.601265	0.55481	253.51	1634400000	5	56.578	0.622996	0.390016	0.873579	0.862038	1.13766	-0.530884	-1.21182	0.489658	0.340493	-0.0280452	1.39476	1.23164	2.51963	2.45612	2.17983	1.98115	4.95387	0.947238	0.488568	0.0262806	0.777922	1.21752	1.21817	1.0305	0.986445	1.25943
insulin like growth factor binding protein acid labile subunit	Igfals	-0.229712	-0.685306	-0.732628	-1.21812	-1.04496	323.31	2483000000	17	66.959	0.0595961	-0.211884	-0.838627	-1.28167	-1.1626	-0.51902	-1.15873	-0.626629	-1.15457	-0.927324	0.769535	1.74485	1.53594	1.63267	1.61322	1.73369	1.95339	2.07702	2.01262	2.13249	2.49795	2.33844	2.21609	1.36188	1.14881	1.14248
Ig gamma-2B chain C region	Igh-3	-0.246967	-0.399709	-0.148537	-0.697867	-0.499349	193.54	1326400000	8	44.259	0.156595	0.543963	-0.349459	-0.350767	-0.342811	-0.650529	-1.34338	0.0523846	-1.04497	-0.655886	1.43972	1.60503	0.664429	1.28882	1.83816	1.01295	0.859781	0.202179	0.914324	0.827353	0.260731	0.638358	1.51746	0.478471	0.55335	0.22515
Ig gamma-1 chain C region	Ighg1	-0.956161	-1.48338	-1.00014	-1.61392	-1.10498	283.57	12815000000	7	35.704	-1.11631	-0.248391	-0.95191	-0.942938	-0.652669	-0.796015	-2.71836	-1.04838	-2.28489	-1.5573	2.4688	3.23156	2.00365	2.1694	1.97078	2.80136	5.09807	2.78335	3.02664	2.96549	0.131271	1.87316	2.09455	0.548785	1.97319	1.91978
Ig mu chain C region	Ighm	-0.472152	-0.33204	0.339984	-0.0813944	-0.153237	323.31	100450000000	25	49.971	0.315118	1.36566	0.662336	0.649579	0.134276	-1.25942	-2.02974	0.0176313	-0.812368	-0.44075	3.2052	3.88534	2.6952	2.95387	1.29222	2.28067	3.42042	1.42615	2.13045	2.00856	0.0536064	2.91356	3.62943	2.02574	2.90744	1.87488
Ig heavy chain V region 1-62-3	Ighv1-62-3	-1.01871	-1.15103	0.300651	-0.734954	-0.181614	11.656	374180000	3	12.921	-1.18809	-0.37909	-0.103957	-0.690805	0.378715	-0.849332	-1.92296	0.705258	-0.779102	-0.741944	1.2074	1.12393	1.46253	1.20962	1.29408	0.989989	1.0823	1.03561	1.17722	1.46886	0.15183	0.0519236	0.697882	0.191534	0.169846	0.571332
Ig heavy chain V region 3-6	Ighv3-6	-0.381831	-0.572511	0.0321976	-0.295674	-0.119774	9.578	4410900	1	13.095	0	0	0	0	0	-0.763662	-1.14502	0.0643951	-0.591349	-0.239547	0	0	0	0	0	0.178944	0.216854	0.288271	0.0471679	0.172074	0.722995	0.638879	0.722273	0.634792	0.586969	0.662636
joining chain of multimeric IgA and IgM	Igj	-0.28223	-0.273784	0.833843	0.499345	0.488034	243.57	1764300000	4	18.013	0.378617	0.923649	0.837558	0.894563	0.684978	-0.943076	-1.47122	0.830127	0.104126	0.29109	1.06087	0.766357	0.836965	0.885777	0.898038	1.14993	1.28339	1.81164	1.35114	1.10061	0.154346	0.500256	0.686565	0.0982153	0.24741	0.0792476
Ig kappa chain V19-17	Igk-V19-17	-0.10054	-0.159534	1.07058	0.194281	0.521054	63.299	367820000	3	16.433	0.578329	0.843926	1.28567	1.11819	0.800157	-0.779409	-1.16299	0.855493	-0.729627	0.241952	1.43121	1.77848	1.62724	1.39393	1.49604	1.24551	0.821408	1.18155	1.4664	1.06515	0.928532	1.79092	1.8166	0.501265	1.76524	0.329274
Ig lambda-2 chain C region	Iglc2	-0.637262	-1.04615	1.26967	-0.0157743	0.465121	69.285	264980000	5	11.254	-0.0842838	-0.171452	1.25211	-0.0314423	0.478131	-1.19024	-1.92086	1.28724	-0.00010625	0.452111	0.66889	1.45015	1.74194	0.203023	1.26958	1.81734	3.29196	1.31745	0.0426906	0.652611	0.40602	1.52154	1.47171	0.54172	0.932546	0.710919
Interferon-inducible GTPase 1	Iigp1	-0.238462	-0.276946	3.12488	1.87012	2.40494	135.25	445140000	8	47.571	0.0968004	0.381078	3.70803	1.78463	2.115	-0.573725	-0.93497	2.54172	1.95561	2.69488	0.458116	1.40748	1.67573	2.62505	2.0333	0.917348	0.90412	1.64639	1.78605	1.58339	0.931156	1.28912	1.36708	1.47006	1.48156	1.13754
interleukin 18 binding protein	Il18bp	0.0956949	-0.350143	2.78689	2.90746	2.6993	197.73	637150000	3	21.257	0.684995	0.72416	3.05122	3.17705	3.29875	-0.493605	-1.42445	2.52256	2.63786	2.09985	1.72972	1.29696	2.13387	2.82271	2.62552	1.1401	1.45544	2.06728	2.17265	2.05783	0.12558	1.40269	1.9098	1.55962	1.51803	2.53721
interleukin 1 receptor type 2	Il1r2	-0.218037	-0.600409	0.676166	1.41563	0.956004	77.77	519270000	7	45.645	0.0154654	-0.202703	0.544638	0.856392	1.33391	-0.45154	-0.998115	0.807695	1.97487	0.578095	0.277692	1.42756	1.2637	1.69654	1.86766	1.62355	1.88903	2.48082	2.3987	3.01957	0.338224	1.07798	1.11005	0.0287447	1.17034	1.15905
interleukin 1 receptor accessory protein	Il1rap	-0.0645014	-0.350408	-0.519587	-1.19651	-0.98661	323.31	9076700000	18	65.74	0.417173	0.488941	-0.332847	-0.726862	-0.653756	-0.546176	-1.18976	-0.706327	-1.66616	-1.31946	3.72878	2.68889	1.64628	2.36062	2.08807	3.19585	2.8637	2.80009	2.55915	2.66522	1.33893	2.27289	3.0272	2.30138	2.66601	2.59014
interleukin 2 receptor subunit gamma	Il2rg	-1.05549	-0.760134	0.188459	0.376505	0.088898	11.369	8042100	2	42.241	0	0	0	0	0	-2.11098	-1.52027	0.376918	0.753009	0.177796	0	0	0	0	0	0.374019	0.0104462	0.374019	0.374019	0.374019	0.374019	0.374019	0.374019	0.374019	0.374019	0.374019
inositol monophosphatase 1	Impa1	0.847098	-0.144101	0.728066	0.501696	0.751862	44.474	31917000	3	30.436	1.13028	0.0267993	1.08977	0.84867	0.664416	0.563919	-0.315001	0.366362	0.154723	0.839308	1.34147	0.0154227	1.5343	2.21386	1.03482	0.446991	0.101168	0.581272	0.470489	0.479666	1.05179	0.523596	0.550046	0.79913	0.800094	0.148959
inosine monophosphate dehydrogenase 2	Impdh2	0	0	0	0	0	12.335	1572900	2	55.814	0	0	0	0	0	0	0	0	0	0	0	0	0	0	0	0	0	0	0	0	0	0	0	0	0	0
indolethylamine N-methyltransferase	Inmt	0.399457	0.321113	1.7654	1.13087	1.76296	107.34	749340000	6	29.459	1.0259	1.05749	2.99369	1.17815	1.86831	-0.226981	-0.415259	0.537119	1.0836	1.6576	2.64766	1.83466	2.98107	2.5299	2.55071	1.19545	0.920297	1.53724	1.6425	1.77526	0.54849	1.89616	1.65376	2.81636	0.338019	0.0482318
integrator complex subunit 1	Ints1	-2.3034	-3.24562	0.299992	0.314558	0.252082	10.936	238580000	2	245.16	-1.7161	-1.57993	0.195067	0.0930968	0.465829	-2.89069	-4.91132	0.404916	0.536018	0.0383346	0.374019	0.374019	0.374019	0.374019	0.374019	0.374019	0.375754	0.374019	0.374019	0.374019	0.374019	0.374019	0.374019	0.374019	0.374019	0.374019
importin 5	Ipo5	-0.27447	-1.62042	-0.662436	-1.03623	-0.846001	17.553	8500300	3	123.59	-0.964554	-1.83625	-1.20161	-1.60368	-1.76777	0.415613	-1.40458	-0.123266	-0.468781	0.0757708	0.374019	0.374019	0.374019	0.374019	0.374019	0.69079	0.30677	0.577816	0.143432	0.651492	0.377247	0.600349	0.137903	0.506299	0.611293	0.548835
IQ motif containing GTPase activating protein 1	Iqgap1	0.289313	-0.249178	0.540554	0.635327	0.599234	32.614	9411400	5	188.74	0	0	0	0	0	0.578626	-0.498356	1.08111	1.27065	1.19847	0	0	0	0	0	0.953768	0.742037	1.96242	1.5076	1.83676	1.84926	2.95022	1.47572	2.70739	2.35769	2.70561
ISG15 ubiquitin like modifier	Isg15	1.6382	0.206177	1.11465	0.871658	0.890514	32.765	373790000	4	17.897	2.3276	0.374662	1.76314	1.79459	1.39843	0.948795	0.0376927	0.46616	-0.0512697	0.382595	1.06744	1.03769	0.854468	0.792009	0.967097	0.749649	0.0209023	0.733936	0.0646425	0.777638	0.885733	1.21225	0.217443	0.592613	0.687853	0.609046
isochorismatase domain containing 1	Isoc1	-0.155072	-0.807099	0.384968	0.292574	0.294599	16.954	12903000	2	32.032	0	0	0	0	0	-0.310144	-1.6142	0.769937	0.585149	0.589197	0	0	0	0	0	1.01468	2.3142	0.923033	1.40684	1.56128	2.06742	2.37381	1.3558	1.70326	3.37297	2.25197
integrin subunit alpha 4	Itga4	-0.415443	-0.38302	0.992153	0.180295	0.42369	6.7391	905580000	1	115.69	-0.164585	-0.151955	0.828527	0.0261957	0.694206	-0.666301	-0.614085	1.15578	0.334394	0.153174	2.13947	2.47734	2.07372	0.117527	1.83367	1.79681	0.835982	1.57136	1.09725	1.4401	1.59135	1.70693	1.74393	1.4103	1.41872	1.70994
integrin subunit alpha M	Itgam	-0.830593	-0.788395	-0.557253	-0.729947	-0.43979	12.018	1627000	2	127.48	-1.66119	-1.57679	-1.11451	-1.45989	-0.87958	0	0	0	0	0	0.374019	0.374019	0.374019	0.374019	0.374019	0	0	0	0	0	0.374019	0.374019	0.374019	0.374019	0.374019	0.374019
integrin subunit beta 1	Itgb1	-0.410029	-0.93461	-0.502582	-0.872215	-0.781045	7.1736	11111000	1	88.231	-0.0279508	-0.173439	-0.577132	-1.14191	-0.626897	-0.792107	-1.69578	-0.428031	-0.602522	-0.935193	0.119307	0.519147	1.32591	1.69245	1.29082	1.96845	3.48141	1.3617	1.32006	1.45335	1.14305	1.54398	1.75444	1.83384	0.396754	2.1911
inter-alpha-trypsin inhibitor heavy chain 1	Itih1	0.114796	-0.327193	1.04856	0.448213	0.461742	323.31	23855000000	35	101.07	0.626624	0.473095	1.2496	0.667673	1.09667	-0.397032	-1.12748	0.847513	0.228752	-0.173191	2.13498	1.74315	2.07447	1.95147	2.04781	2.98006	4.58102	2.68257	2.27897	2.23163	0.0553558	1.43711	1.67012	0.858644	0.919547	1.55875
inter-alpha-trypsin inhibitor heavy chain 2	Itih2	-0.0535413	-0.39982	0.868992	0.463619	0.479208	323.31	47616000000	34	105.93	0.38299	0.233258	0.942382	0.423446	0.95899	-0.490073	-1.0329	0.795601	0.503791	-0.000573973	1.63549	1.86148	2.35414	2.65533	2.72958	2.16644	2.60381	2.4277	2.30404	0.0675669	0.998217	1.94782	1.7214	1.28287	1.15543	1.75287
inter-alpha-trypsin inhibitor heavy chain 3	Itih3	0.0258111	-0.39463	2.88024	2.54842	2.40823	323.31	56410000000	33	99.357	0.397609	0.42714	2.9988	2.48845	3.09575	-0.345987	-1.2164	2.76168	2.60839	1.7207	1.72404	1.89704	2.08064	1.95787	2.03756	2.61306	3.52955	1.94063	2.55578	2.68514	0.579596	1.52957	1.71742	0.718737	0.271324	1.65118
inter-alpha-trypsin inhibitor heavy chain 4	Itih4	-0.03867	-0.195283	2.56064	1.72836	2.11932	323.31	167840000000	40	104.66	0.374126	0.517161	2.69489	2.1212	2.3984	-0.451466	-0.907726	2.4264	1.33553	1.84024	1.38831	1.60997	1.78959	1.72389	1.75595	2.56842	4.00433	3.42412	3.72365	3.9534	1.3413	1.59208	1.68246	1.16505	1.42321	1.33335
integral membrane protein 2B	Itm2b	-0.596094	-0.636265	-0.293949	-0.273415	-0.0874453	13.103	10712000	2	30.26	-1.19219	-1.27253	-0.587898	-0.54683	-0.174891	0	0	0	0	0	0.374019	0.374019	0.374019	0.374019	0.374019	0	0	0	0	0	0.374019	0.374019	0.374019	0.374019	0.374019	0.374019
inosine triphosphatase	Itpa	-0.854702	-1.7744	-0.875812	-1.06848	-1.10781	17.054	33761000	2	21.897	-0.815041	-1.87398	-0.95325	-1.05027	-1.15741	-0.894363	-1.67481	-0.798373	-1.08669	-1.05821	0.374019	0.374019	0.374019	0.374019	0.374019	0.374019	0.0145683	0.374019	0.374019	0.374019	0.141771	0.151414	0.11673	0.122389	0.146224	0.129435
junction plakoglobin	Jup	-0.78073	-1.1785	-0.0605597	-0.143951	-0.193069	19.113	19792000	3	81.8	-1.56152	-1.24649	-0.646963	-0.740219	-0.656699	6.36114e-05	-1.11052	0.525844	0.452318	0.270561	0.374019	0.374019	0.374019	0.374019	0.374019	0.0384021	2.4563	2.48169	2.50921	1.47589	0.504458	0.422802	0.017539	0.310658	0.310279	0.204483
katanin catalytic subunit A1 like 2	Katnal2	1.08299	-0.553895	0.673275	0.16262	0.291717	8.6054	80681000	1	61.152	1.34307	-0.38668	1.04323	0.944391	0.878487	0.822906	-0.72111	0.303316	-0.61915	-0.295053	0.880529	0.530031	0.730817	0.626002	0.777649	0.672448	0.052616	0.695872	0.0931548	0.340147	0.375307	0.25818	0.138006	0.407322	0.96769	0.830203
potassium channel tetramerization domain containing 12	Kctd12	-1.13611	-1.45383	3.29549	3.32783	3.35789	41.473	386190000	5	35.892	-0.854538	-0.156826	2.85751	3.06164	3.32873	-1.41768	-2.75084	3.73346	3.59402	3.38705	0.374019	0.374019	0.374019	0.374019	0.374019	0.707654	0.589619	0.73627	0.735042	0.734189	0.157386	0.30857	0.342933	0.190995	0.237025	0.280028
kallikrein	Klk1	-1.10851	-2.00937	-0.926069	0.594143	-0.87199	105.03	72314000	5	28.774	0.353012	-0.120336	0.626475	3.67964	0.673826	-2.57003	-3.89841	-2.47861	-2.49136	-2.41781	1.40544	1.01082	1.19057	1.40563	1.82248	0.374019	0.321189	0.374019	0.374019	0.374019	1.24036	1.26092	1.13511	1.2121	1.39766	1.38924
kallikrein B1	Klkb1	0.299167	-0.199848	-0.703195	-1.9363	-1.69488	323.31	7533600000	31	71.382	0.90114	0.623244	-0.271486	-1.46878	-1.27719	-0.302805	-1.02294	-1.1349	-2.40383	-2.11257	3.09771	2.58189	1.73048	2.75849	2.45652	2.62413	3.13307	2.15167	2.35993	2.3862	1.03641	2.91796	2.99118	1.75961	1.81306	1.54718
kininogen 1	Kng1	-0.0135187	-0.314287	0.528693	0.369513	0.269854	323.31	231230000000	29	73.101	0.573581	0.532513	0.748028	0.572218	0.85621	-0.600619	-1.16109	0.309358	0.166809	-0.316502	2.90385	3.1513	1.7979	1.5744	1.83448	2.82674	4.0054	2.22871	1.24371	1.93188	1.74277	2.52867	2.70958	1.63112	1.57431	1.94904
karyopherin subunit beta 1	Kpnb1	1.35714	0.0702341	0.900088	0.190597	0.415559	34.315	61078000	4	97.183	1.59685	0.120568	1.36459	0.615659	0.56528	1.11743	0.0199007	0.435581	-0.234464	0.265839	1.10867	0.251713	0.759846	1.06534	0.900647	0.996985	0.00242658	0.634397	0.590071	0.38525	0.187302	0.0995037	0.173402	0.366689	0.411609	0.00572157
keratin 76	Krt76	-0.230483	-0.0141176	0.333831	0.639392	0.429074	110.43	6155100000	10	62.844	0.0315517	0.861801	0.463038	1.04371	0.764527	-0.492517	-0.890036	0.204623	0.235077	0.093621	0.509	1.09113	1.07196	1.1622	1.18588	1.88084	1.2203	1.00187	1.30386	0.855956	0.45536	0.667977	0.982783	0.543381	0.768558	0.745037
laminin subunit gamma 1	Lamc1	-1.09741	-1.83893	0.313551	0.150655	0.103309	12.568	7228000	2	177.3	-1.84254	-2.21241	-0.691562	-0.855359	-0.524095	-0.352284	-1.46544	1.31866	1.15667	0.730712	0.374019	0.374019	0.374019	0.374019	0.374019	2.02943	0.844551	0.497884	0.523946	0.487042	0.10117	0.0805062	0.0431428	0.20052	0.233246	0.0406721
lysosomal associated membrane protein 2	Lamp2	-1.13773	-2.18863	-0.689866	-1.07195	-1.09963	10.848	39613000	2	45.681	-0.0849201	-0.43768	-0.117821	-0.154897	-0.0387262	-2.19053	-3.93958	-1.26191	-1.98901	-2.16054	0.685162	0.372991	0.639934	0.68884	0.726368	0.374019	0.32425	0.374019	0.374019	0.374019	0.170774	0.387043	0.578256	0.198135	0.33706	0.390758
leucine aminopeptidase 3	Lap3	0.138087	-0.237647	2.28389	2.01277	1.83008	323.31	1558600000	14	56.141	0.533996	0.376195	2.58605	1.64696	1.96331	-0.257822	-0.851488	1.98172	2.37857	1.69685	1.55314	1.80807	2.04194	1.91201	1.9161	1.3776	2.10591	2.4784	2.42253	2.33342	1.49969	1.55645	1.74206	1.34379	0.699865	0.997761
lipopolysaccharide binding protein	Lbp	-0.068594	-0.504023	2.28135	1.66931	2.12908	113.25	571170000	8	53.055	0.233863	0.271238	2.33467	2.11274	2.26508	-0.371051	-1.27928	2.22802	1.22587	1.99309	0.528389	0.696078	2.69554	4.98137	3.03307	1.53478	2.97429	2.25029	3.3552	3.56273	1.58849	2.47827	5.05331	2.39814	3.07838	2.71988
lecithin-cholesterol acyltransferase	Lcat	-0.210862	-0.424585	1.1516	0.948729	1.10759	323.31	7580100000	11	49.746	0.225385	0.233323	1.18692	1.18481	1.45163	-0.647109	-1.08249	1.11629	0.712646	0.76354	2.06878	1.80481	1.31207	1.34804	1.29502	3.35302	3.87811	2.87074	2.90184	2.80125	0.689187	1.21518	1.29398	0.656009	0.898263	0.941825
lipocalin 2	Lcn2	0.126792	-0.912346	3.0327	3.83641	2.71083	323.31	12580000000	9	22.875	0.231984	-0.410572	2.89432	5.01341	2.95769	0.0216003	-1.41412	3.17108	2.65941	2.46396	0.685038	2.05803	1.23636	1.26106	1.26568	0.0420737	1.67992	1.42801	1.3688	1.37027	2.20068	1.93133	1.98464	0.790252	1.23276	1.11699
lymphocyte cytosolic protein 1	Lcp1	0.64496	-0.187486	1.65138	1.60157	1.75748	323.31	1438000000	24	70.148	1.0569	0.222287	1.99836	1.7233	2.15798	0.233017	-0.597259	1.30441	1.47984	1.35698	1.07413	0.998183	1.64374	1.53937	1.57432	0.607396	1.8729	1.93433	1.48238	1.7158	0.797879	0.880488	0.91281	1.33262	1.24916	1.33504
lactate dehydrogenase A	Ldha	2.36127	1.14153	1.37528	1.14708	1.58371	323.31	8717300000	16	36.498	3.12112	0.944749	2.28351	1.9257	1.79696	1.60142	1.33832	0.467049	0.368465	1.37045	2.65756	2.85648	3.27333	2.68857	2.69097	2.7869	2.86897	2.50924	2.09423	2.78091	0.922362	2.35421	1.48777	3.98323	2.81612	1.09059
lactate dehydrogenase B	Ldhb	1.68084	0.115082	0.738693	0.907181	1.84851	323.31	2698400000	14	36.572	2.35113	0.593338	1.20182	1.69454	1.54467	1.01055	-0.363173	0.275569	0.119823	2.15234	1.96201	1.64762	1.46262	1.96663	1.7369	2.13563	1.09903	1.5013	1.39748	2.06247	0.958335	1.68935	1.30457	1.20836	1.61821	0.537585
serpin family B member 1	LEI	0.835355	0.0647808	1.09408	0.654107	1.00617	61.392	204840000	9	42.574	1.49544	0.807718	1.74254	1.03559	1.1207	0.175272	-0.678156	0.44562	0.272623	0.891644	1.36215	1.42406	1.44737	1.55121	1.53801	0.947764	0.732372	1.32199	1.13219	1.30435	1.38656	1.39027	1.354	1.50114	1.7524	2.52203
galectin 1	Lgals1	1.30964	0.490515	0.963073	0.475693	1.13128	81.796	1354200000	9	14.866	1.91556	0.630279	1.27948	0.746692	0.714472	0.703715	0.350751	0.64667	0.204694	1.54809	1.80233	1.69361	0.805076	0.850157	1.08283	1.68152	0.590749	1.67883	1.41145	1.91806	1.38352	1.74627	1.75964	0.811834	1.04784	1.00035
galectin 3	Lgals3	0.385147	-0.447805	1.21371	1.07659	1.42006	55.959	120730000	7	27.515	1.06328	0.163601	1.9117	1.41384	1.99175	-0.292992	-1.05921	0.515709	0.739337	0.848379	1.5828	0.96488	1.79208	1.66666	1.78204	0.410146	1.06533	0.712126	1.48119	2.03536	0.492833	1.02046	0.96817	1.13512	0.977654	1.25691
galectin 3 binding protein	Lgals3bp	-0.0574499	-0.724253	0.495829	0.512462	0.295493	19.343	568250000	3	64.49	0.223944	-0.103993	0.67577	0.977193	0.665352	-0.338844	-1.34451	0.315887	0.0477312	-0.0743668	0.701332	0.574971	1.61767	1.07056	1.6759	0.462957	0.415727	0.398988	0.335	0.235276	0.654869	0.843993	0.966099	0.653735	0.844004	0.795247
legumain	Lgmn	-0.0630895	-0.637632	0.766724	0.763276	1.04391	14.944	19246000	1	49.372	0.350475	0.139789	1.46242	1.6282	1.97085	-0.476654	-1.41505	0.0710258	-0.101652	0.116977	1.34573	0.524939	1.56905	1.70834	2.70318	0.0634337	0.299288	0.193446	0.182832	0.217568	0.591142	0.757279	1.2651	1.76307	2.06871	1.72589
LIF receptor subunit alpha	Lifr	-0.155043	-1.00666	-1.56415	-2.19674	-2.16354	323.31	10570000000	26	122.57	0.255141	-0.690148	-1.68392	-2.29863	-2.25007	-0.565228	-1.32317	-1.44437	-2.09485	-2.07701	2.51187	1.8645	1.89108	1.87943	1.87101	1.96065	2.66713	2.06726	2.12583	2.10196	1.61796	1.86473	1.76143	1.52522	1.56616	1.65434
lipase C, hepatic type	Lipc	-0.664257	-0.68113	-0.378654	-0.334165	-0.290186	13.571	8997900	2	57.388	-1.32851	-1.36226	-0.757308	-0.66833	-0.580372	0	0	0	0	0	0.374019	0.374019	0.374019	0.374019	0.374019	0	0	0	0	0	0.374019	0.374019	0.374019	0.374019	0.374019	0.374019
lipase E, hormone sensitive type	Lipe	-0.392247	-1.7594	-0.307492	-0.726252	-0.316134	17.856	12715000	3	83.347	-1.46113	-2.30133	-1.4083	-1.8642	-1.7024	0.67664	-1.21748	0.793318	0.411698	1.07013	0.374019	0.374019	0.374019	0.374019	0.374019	0.786376	0.579071	0.864913	1.06471	1.27486	1.15522	0.953105	1.03409	0.994662	1.25574	1.21305
lipoprotein lipase	Lpl	0.143096	-0.835473	0.839632	0.566822	0.673242	36.208	33924000	4	53.109	0.652777	-0.123521	1.24771	0.856182	1.25593	-0.366585	-1.54743	0.431553	0.277462	0.090552	0.924178	0.334233	0.817925	1.18124	1.04649	0.90651	0.871162	0.418998	0.441236	0.205355	1.05706	0.292197	0.171457	0.527894	0.68266	0.136362
LDL receptor related protein 1	Lrp1	-0.306921	-0.765759	0.513687	0.38718	0.462634	87.994	93671000	11	504.74	-0.0856023	-0.292081	0.545963	0.0589686	0.419446	-0.528241	-1.23944	0.481411	0.715391	0.505822	0.788353	0.996894	1.78288	0.804453	1.21981	1.13589	1.02963	1.99509	1.7429	1.90046	0.770449	0.965469	1.02245	0.912672	0.269246	0.728988
leucine rich repeat neuronal 4	Lrrn4	-1.71823	-1.96426	-1.27829	-1.75163	-1.53051	11.892	20247000	2	80.488	-1.44706	-1.8617	-1.09121	-1.77943	-1.56095	-1.98941	-2.06682	-1.46536	-1.72384	-1.50007	0.374019	0.374019	0.374019	0.374019	0.374019	0.374019	0.081577	0.374019	0.374019	0.374019	0.374019	0.374019	0.374019	0.374019	0.374019	0.374019
leukotriene A4 hydrolase	Lta4h	1.3439	-0.0347277	1.3311	1.00321	1.2867	68.929	137220000	10	69.05	1.59968	0.379138	1.7666	1.41064	1.47483	1.08812	-0.448593	0.895606	0.595777	1.09856	1.66429	0.873441	1.91062	1.56481	1.90557	1.0876	0.368305	1.21531	1.56895	1.18781	1.42868	1.39155	1.28739	2.01563	1.49906	1.51664
lactotransferrin	Ltf	-0.0167844	-0.0585516	2.11427	1.74516	1.61208	152.5	319840000	16	77.837	0.195503	0.0529567	2.58171	2.44084	1.74427	-0.229072	-0.17006	1.64683	1.04948	1.47989	0.403509	0.190711	1.14556	0.836072	1.10264	0.862847	0.222154	0.973319	1.2753	1.12271	1.11702	1.66292	1.19985	1.17714	0.891037	1.16213
lumican	Lum	-0.0554965	-0.706802	-0.533993	-0.951858	-0.940977	323.31	7795000000	13	38.265	0.332944	-0.316561	-0.466188	-1.04075	-0.834511	-0.443937	-1.09704	-0.601798	-0.862961	-1.04744	1.80587	2.28531	1.78993	2.19369	2.13389	4.02905	6.1459	3.11868	3.99181	3.87045	1.55491	1.84695	1.98114	2.12447	1.6984	2.02457
lysophospholipase 1	Lypla1	1.71513	1.03751	1.39142	0.902839	1.60559	26.845	35770000	3	24.687	2.08505	0.909876	2.32824	1.40406	1.44513	1.34521	1.16514	0.454595	0.401617	1.76604	1.64817	2.41646	1.48773	1.34102	2.28151	1.99226	4.37281	0.957982	1.92458	1.76426	0.628587	1.11232	0.359704	1.36624	1.12442	0.246767
lymphatic vessel endothelial hyaluronan receptor 1	Lyve1	-0.35749	-1.12719	1.07172	1.79228	1.52816	18.877	102830000	2	34.573	0.349903	-0.0324116	1.44924	2.19496	1.9118	-1.06488	-2.22197	0.694197	1.3896	1.14451	3.10268	0.11279	1.86781	1.95652	1.92783	0.719571	0.570226	0.708476	0.721243	0.718377	0.799826	1.35526	1.40035	0.806267	0.839884	0.814649
lysozyme	Lyz1	-1.71812	-1.89373	-0.947351	0.0710968	0.157518	11.138	15068000	2	16.794	-0.843084	-0.741678	-0.274834	0.894194	0.683273	-2.59315	-3.04579	-1.61987	-0.752	-0.368238	0.496445	0.735974	0.714577	0.734741	0.732093	0.374019	0.235241	0.374019	0.374019	0.374019	0.687394	0.726803	0.736276	0.697801	0.698801	0.631512
leucine zipper and CTNNBIP1 domain containing	Lzic	1.17981	-0.305481	0.811393	0.447062	0.802983	44.486	49863000	2	21.536	2.0196	0.434924	1.75622	1.46803	1.1954	0.340022	-1.04589	-0.133435	-0.573905	0.410567	1.55797	0.552573	1.70271	1.35777	1.43969	0.69805	0.154255	0.610822	0.144529	0.734917	0.726442	1.30791	1.10059	1.39377	1.3565	0.751076
mannosidase alpha class 1A member 1	Man1a1	-0.102507	-0.704126	1.03712	0.860586	0.928488	129.12	596580000	15	73.275	0.315542	-0.0687806	1.00985	0.773859	1.10818	-0.520556	-1.33947	1.06439	0.947312	0.748798	1.31964	0.681932	1.17323	1.09762	1.21102	2.40456	3.20546	2.00718	2.18819	2.04417	0.915235	0.360533	0.945727	0.636883	0.789879	0.192897
mannosidase alpha class 2A member 1	Man2a1	-1.72629	-2.49693	-0.288053	-0.226502	-0.158139	23	15045000	4	131.63	-1.17859	-1.8434	0.157569	0.0690372	0.441418	-2.27398	-3.15046	-0.733675	-0.522042	-0.757696	0.374019	0.374019	0.374019	0.374019	0.374019	0.374019	0.248345	0.374019	0.374019	0.374019	0.083935	0.0577563	0.0857788	0.0309716	0.006869	0.0714946
mannosidase alpha class 2B member 1	Man2b1	0.100372	-0.121989	0.510966	0.539797	0.682292	127.25	120680000	11	114.65	0.770192	0.782851	0.910297	0.932682	1.30608	-0.569448	-1.02683	0.111635	0.146912	0.0584999	1.32854	0.660092	0.855549	0.592081	0.719544	0.953035	0.571763	0.591535	0.813004	0.520463	0.495711	0.0885779	0.189141	0.279956	0.338374	0.142549
mannosidase alpha class 2B member 2	Man2b2	-1.60164	-0.733234	-0.991293	-1.49508	-1.1002	18.413	6157900	3	115.61	-1.66413	-1.46647	-0.77394	-1.11706	-0.793677	-1.53914	0	-1.20865	-1.87309	-1.40672	0.374019	0.374019	0.374019	0.374019	0.374019	0.374019	0.427243	0.374019	0.374019	0.374019	0.192317	0.178743	0.374019	0.234216	0.259863	0.248993
mitogen-activated protein kinase kinase 1	Map2k1	-0.00217852	-0.614407	0.0470007	-0.113136	0.283343	12.933	8349400	2	43.474	0	0	0	0	0	-0.00435704	-1.22881	0.0940015	-0.226272	0.566686	0	0	0	0	0	0.458021	0.2409	0.726813	0.72783	0.734064	0.734273	0.696074	0.723832	0.732087	0.736121	0.736323
Mannan-binding lectin serine protease 1	Masp1	-0.111102	-0.48568	-0.201887	-0.389704	-0.505511	323.31	1311000000	17	79.967	0.353479	0.172123	-0.00613023	-0.37111	-0.0299573	-0.575683	-1.14348	-0.397643	-0.408299	-0.981066	3.26579	1.65511	0.149511	1.486	0.397023	3.80636	4.74117	1.70234	2.13325	2.69933	0.786327	1.53793	1.46242	1.11892	0.808643	1.31601
mannan binding lectin serine peptidase 2	Masp2	-0.166972	-0.684571	-0.226313	-0.600979	-0.520973	229.86	1274800000	17	75.516	0.316734	-0.0422409	-0.181364	-0.509923	-0.175801	-0.650678	-1.3269	-0.271262	-0.692036	-0.866144	1.39968	0.386715	1.49901	2.05476	1.50974	1.73556	1.55946	1.14733	1.44469	1.34457	0.190918	1.98905	1.83495	0.701895	0.787627	1.58972
methionine adenosyltransferase 1A	Mat1a	-0.359486	0.270009	1.92777	0.413911	1.19863	311.61	300430000	6	43.508	-0.0849779	0.738709	2.78961	0.387478	1.23942	-0.633993	-0.198691	1.06593	0.440344	1.15783	0.630333	1.89722	2.69076	1.68002	3.02131	1.02869	0.136308	1.09481	2.06053	1.43656	2.10903	2.65198	3.00399	2.70366	2.18603	2.20546
methionine adenosyltransferase 2A	Mat2a	-0.0710869	-0.361679	0.132682	0.200362	0.322792	8.1935	4506700	2	43.688	0	0	0	0	0	-0.142174	-0.723358	0.265363	0.400724	0.645584	0	0	0	0	0	0.542999	0.0303016	0.680576	0.684325	0.735603	0.726275	0.732586	0.638132	0.709562	0.732202	0.732885
myoglobin	Mb	2.58724	0.95391	1.6575	1.92192	2.90782	233.7	26482000000	13	17.069	3.38674	1.29168	2.55486	3.00064	2.5933	1.78774	0.616137	0.760134	0.843203	3.22234	1.93332	1.80196	2.05284	1.84213	1.94933	2.60252	2.67923	2.11583	2.46174	2.76282	1.75323	1.85859	1.74693	2.00625	1.81251	0.980632
[truncated: 380 more rows]
